# Supplementary material for: Inhibition of mTOR signaling protects human glioma cells from hypoxia-induced cell death in an autophagy-independent manner
Source: Cell Death Discov. 2022 Oct 6;8:409. doi: 10.1038/s41420-022-01195-y (PMC9537540; doi:10.1038/s41420-022-01195-y)
Supplement: Supplementary file 7 — Supplementary Table 1 [file 41420_2022_1195_MOESM7_ESM.xlsx]

## Sheet: Description
Supplementary table 1
Proteome analysis after 6 h of DMSO or Torin2 100nM or Bafilomycin A1 100nM
Cells were cultured in serum-free medium containing 2 mM glucose
Accession: UniProt Accession ID for identified proteins
Gene Symbol: Official gene symbol for proteins identified
Expression values: Expression values are median heavy intensities over all identified peptides of the given proteins
Fold change: Fold change is given on log2 scale between stated conditions
P value: P values are calculated using an unpaired two-sided students-t-test between indicated treatment and DMSO

## Sheet: Suppl.Table 1
Accession	Gene Symbol	DMSO1	DMSO2	DMSO3	Baf.A1 1	Baf. A2 2	Baf. A1 3	Torin2 1	Torin2 2	Torin2 3	Ratio Baf.A1/DMSO	P value	Ratio Torin2/DMSO	P value
Q9NQX7	ITM2C	25.4	25.8	32	391.3	308.4	312.2	40.2	85.6	105.4	3.60434	0.000335394	1.47449	0.0639319
Q9BXS4	TMEM59	9.1	3.7	9.4	79.4	73.4	84.8	15.1	24.8	28.7	3.4199	4.51366e-05	1.62765	0.0254021
Q9BT67	NDFIP1	4.1	2.5	5.7	38.3	41.5	42.2	6.9	12.3	13.3	3.31015	1.74668e-05	1.40178	0.0372236
Q96QD8	SLC38A2	69.4	67.3	72.2	551.6	561.8	717.9	76.9	106.2	145.6	3.13198	0.000552116	0.653959	0.115946
O00444	PLK4	13.5	12.2	17	122.6	109	126.6	18.1	38.1	67.9	3.06846	4.45919e-05	1.5392	0.135425
Q9GZP1	NRSN2	5.2	7.3	4.4	38	39.3	36.1	5.5	9.8	14.6	2.74633	1.43974e-05	0.823122	0.192374
Q9Y287	ITM2B	24.2	15.6	20.9	122.2	116.3	130.2	18.4	38.4	43.8	2.60268	2.695e-05	0.728862	0.176841
Q14596	NBR1		3.5	3	15.5	16	20.9	1.6	2.1		2.42609	0.00783079	-0.812914	0.0582581
Q06481	APLP2	128.9	124	149.7	621.3	631.8	659.2	154.2	214.1	278.7	2.24789	3.3499e-06	0.684419	0.0912529
P60520	GABARAPL2	205	193.6	242.4	868	986.5	935.5	242.5	159.6	188.6	2.12187	4.35509e-05	-0.117899	0.586812
Q9Y5Z0	BACE2	56.5	51.7	47.1	207	227.8	234.3	51	80.4	125.2	2.10716	3.87223e-05	0.724463	0.195383
P25116	F2R	4.1	3.3	6.1	18	18.8	16.5	7.8	9.5	6.1	1.98118	0.000244439	0.793549	0.0623818
P31431	SDC4	127.4	104.2	99.1	469.2	382.4	451.2	132.7	161.6	230.7	1.97802	0.0003117	0.666794	0.0997515
O14763	TNFRSF10B	51	39.8	43.8	151.3	174.8	178.5	42.2	39.5	45.4	1.90646	0.000173474	-0.0827144	0.535666
P07602	PSAP	68.3	69.9	54.2	249.8	216.5	240.4	87.4	121.1	166	1.87699	0.000102437	0.960857	0.0597697
P02795	MT2A	51.6	136.6	98.1	290.6	369.5	330.8	361.7	287.9	242.7	1.79121	0.00218094	1.64	0.00895512
P63098	PPP3R1	5.8	14	13.4	51.3	27.1	34	31.3	29.8	17.2	1.75939	0.0262063	1.23783	0.0443126
Q8IUC8	GALNT13	79.4	38	52.3	457.4	95.7	4.2	390	148.2	11.8	1.71547	0.404917	1.69645	0.318092
O43597	SPRY2	66	65.9	55	201.8	212.6	180.2	48.5	54.7	73.7	1.66965	0.00018347	-0.0793325	0.712205
Q08334	IL10RB			4.7	13.8	13.4	15	3.8	6	11.1	1.58155	#DIV/0!	0.567808	#DIV/0!
Q9GZQ8	MAP1LC3B	231.1	223.1	180.8	610	527.8	623.8	115.9	103.6	127.3	1.47206	0.000372748	-0.872653	0.00487188
Q13501	SQSTM1	497.7	495.8	489.2	1312.3	1304.2	1447.9	598.9	593.1	573.7	1.45482	5.09399e-05	0.252014	0.000302297
Q86VP1	TAX1BP1	349.5	440.6	406.2	1066	1022.3	1109	386	433	429.7	1.41827	5.27146e-05	0.0618477	0.598382
P08476	INHBA	21.1	22.6	16.4	57.2	54.7	47.4	33.3	46.1	43.9	1.40631	0.000686961	1.03674	0.00852168
P04271	S100B	68	112.2	93.7	343.3	170.2	210.9	308.5	185.6	149.6	1.40314	0.0492601	1.23274	0.0684898
P40189	IL6ST	18.5	16.7	15.4	44	41.6	43.2	13.9	27.6	35.4	1.34792	2.18704e-05	0.603846	0.239407
P35318	ADM	24.7	49.8	35.1	96.9	90.8	90.5	76.6	63	49.5	1.34387	0.00176045	0.786902	0.0682397
P05067	APP	75.2	77.7	74.6	200.4	168.6	207.2	82.6	136.2	123.4	1.3407	0.000622418	0.588973	0.0775235
Q8TAY7	FAM110D	6.4	25.8	9.5	87.6	11.8	5.5	14.4	11.3	12.4	1.3309	0.479701	-0.130256	0.85328
P07108	DBI	152.4	226.2	242.9	539.6	529.8	493.5	712.5	371.6	325.9	1.3304	0.000545536	1.18187	0.103528
P01130	LDLR	131.6	125.7	125.8	312.4	286.4	353.4	66.9	75.8	112.6	1.31354	0.000637621	-0.585527	0.039306
Q9Y561	LRP12	14.8	15	17	39	39.5	36.5	11.2	15.5	24.1	1.29705	4.05015e-05	0.11832	0.746974
Q9NWD8	TMEM248	10.6	8.2	9.1	24.2	21.5	22.5	8.5	9.6	27.3	1.28951	0.000218429	0.702427	0.395303
Q9C005	DPY30	30.6	26	26.3	74.2	42.9	84.5	72.1	56.1	55.6	1.28205	0.0348111	1.14869	0.0039158
P19438	TNFRSF1A	9.2	6.5	5.1	15.2	19.7	15.2	6.3	8	13.4	1.26823	0.00708581	0.413302	0.401936
P53805	RCAN1	7.5	5.9	6.1	18.3	14.1	14.3	15.9	19.1	11.6	1.25995	0.00340017	1.25686	0.0154733
P01100	FOS	12.9	11.5	10.9	27	27.3	30.1	12.5	8.8	7.3	1.25757	0.000142204	-0.303653	0.248504
Q16739	UGCG	8.5	8	10.4	20.7	18.9	23.6	5.9	6.7	12.7	1.23232	0.00146032	-0.0884688	0.825554
Q99417	MYCBP	140.3	167.2	139.5	410.4	223.6	412.6	380.4	232.2	221.4	1.22736	0.0342589	0.899773	0.0684908
Q9H9R9	DBNDD1	3.7	7.3	7.9	13.7	13.1	16.5	12.8	13.5		1.19598	0.00836824	1.06164	0.0280343
P58546	LUZP6; MTPN	360.9	499.9	469.7	1186.4	747.5	1110.4	1190.2	905.1	802.2	1.19414	0.0157686	1.12284	0.0133717
Q15121	PEA15	29.1	39.8	39.5	98.7	72.6	75.3	107.7	64.6	44.7	1.18581	0.00689995	1.00133	0.128298
P60201	PLP1	84.6	75.9	77.2	175.8	178	185.3	73.4	106.1	113.4	1.18141	1.41576e-05	0.301266	0.217793
Q08AG7	MZT1	10.4	10.6	7.9	24.7	14.1	25.4	24.1	17.7	18.1	1.1515	0.03513	1.05149	0.0100057
Q07352	ZFP36L1	5.6	7	7.8	14.6	14.4	16.1	11.2	12.8	12.6	1.14456	0.000599867	0.843274	0.00270981
P06703	S100A6	679.9	954.5	846	2293.2	1075.9	2027.6	2532.4	1429.9	1694.8	1.1215	0.061899	1.18949	0.0362685
Q9BTM9	URM1		4.4	5.3	13.1	11.5	6.7	10	9.4	6	1.10514	0.112122	0.803809	0.114959
Q8TE60	ADAMTS18	14.2	21.3	21.7	45	40	38	32.6	40.7	28.8	1.10457	0.00238388	0.835896	0.0248165
O95166	GABARAP	39.3	83.7	42.7	110.1	83.7	162	41.7	65.6	36.3	1.10249	0.0792685	-0.206518	0.684887
Q9NX55	HYPK	282	330.3	410.4	776.9	615.3	797.1	824	461.6	579.2	1.09809	0.004787	0.866638	0.0681045
Q99988	GDF15	351	310	280.1	651.7	668.7	685.9	174.3	198.9	172.4	1.09212	9.92501e-05	-0.786504	0.00406673
Q9BUU2	METTL22	3.9	13.7	5.6	28.9	8.5	12		12.1		1.09039	0.27942	0.645845	#DIV/0!
Q8WUW1	BRK1	12.7	21.5	27.5	55	32.1	43.9	63.4	38.8	35.8	1.08622	0.0428428	1.16133	0.0593809
Q9NRN9	METTL5	3.2	8.5	8	15.5	12.4	13.6	10.1	12.8	9.2	1.07492	0.0192068	0.704378	0.108406
Q86W74	ANKRD46	9.1	8.1	8.2	16.2	20.5	15.9	8.8	9.8	7	1.05023	0.00396211	0.0113153	0.94317
Q9UK97	FBXO9	4.8	7.3	5.5	11.8	10.4	14.1	8.3	8.9	10.5	1.04439	0.00893177	0.654311	0.0274983
Q9H492	MAP1LC3A	46.7	43.2	40.8	88.8	85.4	91	43.5	39.7	36.4	1.02082	4.55218e-05	-0.128042	0.238437
Q12840	KIF5A	4.6	9.3	5.5	19.5	8.3	11.5	4.8	14.9		1.01847	0.141556	0.607101	0.479267
P41440	SLC19A1	34.4	24.4	26.8	55.1	61	56.6	30.1	25.9	26.4	1.01259	0.00114758	-0.0549665	0.762177
Q86SX6	GLRX5	139.6	198.7	171.4	412.9	243.8	371.1	395.7	318.7	275.4	1.01184	0.0322983	0.957489	0.0149454
Q58FF6	HSP90AB4P	60.3	85.8	81.4	232.8	119.1	106.1	103.1	153.8	78.4	1.00948	0.134242	0.559586	0.201708
P58004	SESN2	38.7	53.5	41.5	90	92.2	84.9	37.8	36.6	48.5	0.998381	0.000902384	-0.121515	0.575251
Q13137	CALCOCO2	227.2	232.1	245.5	474.6	461.9	463.8	187.7	200.1	234.5	0.99045	4.28628e-06	-0.179604	0.141266
P05412	JUN	45.4	45.4	57.9	96.5	107.7	89.4	93	119	100.9	0.981447	0.00203301	1.0733	0.0033328
Q14145	KEAP1	17.6	20.5	25	37.7	42.2	44.3	20.5	21.9	29.2	0.976953	0.00217233	0.18232	0.45774
Q9BU89	DOHH	9.9	11.1	11.3	24.3	16.5	22.6	26.1	16.9	21.6	0.972949	0.0125963	1	0.0161319
Q8WUM9	SLC20A1	32.1	30.9	37.3	65.9	68.9	61.7	19.9	22	13.1	0.970208	0.000363625	-0.866818	0.0105135
Q9NW68	BSDC1	9.9	10.8	11.2	25.8	15.1	21.1	15.4	18.1	14.1	0.958712	0.0324151	0.577405	0.0134426
Q3SYG4	BBS9	15.7	29.8	34.3	47.8	50.8	55.1	45.2	40.2	32.2	0.945657	0.0147016	0.559427	0.135868
Q9C0H2	TTYH3	48.3	35.7	50.1	87.1	89.4	80.8	37.4	46.4	78.4	0.940142	0.00139903	0.274465	0.518326
Q96D15	RCN3	54.2	59.8	50.8	101.9	112.3	101.3	144	134.9	96	0.936924	0.000345199	1.18579	0.00941977
Q6P996	PDXDC1; LOC102724985	309.9	406	406.1	745.7	696.3	705.8	473.3	503.3	461.7	0.936787	0.000645719	0.358292	0.0373579
Q96EQ0	SGTB	24	37.8	32.5	75.9	54.4	50.1	35	40.7	33	0.93587	0.0325292	0.205022	0.358812
Q96CD2	PPCDC	9.1	18.4	11.9	30	25.2	19.7	16.6	19.1	14	0.92677	0.0433179	0.33505	0.333381
Q9BVG4	CXorf26; PBDC1	207.4	312.3	279	519.9	507.6	489.9	557.8	478.9	252.2	0.925876	0.00173258	0.690415	0.166274
P52823	STC1	12.1	15.4	15.9	26.1	24.5	31.5	31.6	51.3	53.1	0.919687	0.00605295	1.64784	0.0115409
Q9NP97	DYNLRB1	246.8	324.6	362.7	722.7	500.9	536.3	631.5	495.1	396.9	0.913845	0.0230678	0.705741	0.0612027
P15374	UCHL3	62.9	102.2	95.4	192.5	147.3	150	163	140.2	119.1	0.910909	0.0158501	0.696985	0.0371314
P0DP25	CALM3; CALM2; CALM1	309.6	387.1	401.4	734.5	673.3	655.2	540.7	450.4	384.2	0.909734	0.000991107	0.324737	0.159678
Q12913	PTPRJ	15.9	10.9	11.4	22.6	26.9	22	11.7	11.3	21.1	0.904371	0.00743805	0.207206	0.61152
P08962	CD63	155.9	157.7	205	321.9	339.1	309.6	159.4	175.7	188.7	0.904255	0.00116452	0.0143939	0.9286
Q96DR4	STARD4	9.4	13.1	12.8	17.4	19.8	28.5	17.2	17.5	13.1	0.896225	0.0471145	0.437342	0.087418
P05387	RPLP2	1193.4	1151.7	1214.6	2591.4	1658.6	2363.2	2806.3	1709.3	1631.3	0.893593	0.0224022	0.788103	0.085656
Q06889	EGR3	6.1	7.9	7	13.4	12.8	12.7	7	10.2	4.5	0.889381	0.000450879	0.0473057	0.899196
Q99650	OSMR	55	46	62.2	94.2	93.2	113.8	55.1	58.5	71	0.884081	0.00491986	0.177761	0.3491
Q13541	EIF4EBP1	108.2	157.6	109.5	271.9	183.8	236.5	167.9	156.2	158.1	0.883145	0.0252619	0.361587	0.0991246
P17936	IGFBP3	115.2	113.9	138.7	210.9	241.6	223.3	148.3	164.1	155.7	0.877675	0.00103087	0.347895	0.0225577
Q99985	SEMA3C	107.3	105.1	126.6	211.3	219	192.3	139	167.7	156.3	0.87702	0.000833136	0.449727	0.0185615
P17813	ENG	71.7	62.4	62.8	116.9	115.5	129.2	48.7	60.4	82.9	0.876932	0.000492511	-0.0363568	0.883748
O00244	ATOX1	421.1	581.4	604.2	961.8	1038.3	943.2	1077.2	997.9	886.2	0.873334	0.00230981	0.88213	0.00483585
Q9P0P0	RNF181	26.8	27.7	30.2	61.3	41.4	52.4	66	50.3	47.3	0.872765	0.0159278	0.949739	0.0110956
O60888	CUTA	115.2	158.5	200.4	289.7	292.3	282.6	328.6	299.8	250.1	0.866841	0.00627255	0.889851	0.0160106
P52799	EFNB2	36.9	41.9	35.5	68.4	74.4	64	49.9	52.5	61.4	0.855411	0.00100513	0.51911	0.0143954
O60927	PPP1R11	6.8	10.3	10.5	14.8	18.6	16.5	15.1	11.8	10.5	0.854372	0.0102974	0.43837	0.147363
P00750	PLAT	176.9	126.5	165.2	274.4	298.4	269.1	161.6	176.9	239	0.845292	0.00215575	0.301464	0.26662
Q99622	C12orf57	10.9	11.8	9	25.4	14.6	16.9	29	16.5	17.1	0.843946	0.0681832	0.98168	0.068209
Q9UK76	HN1; JPT1	160.7	222.8	190.6	338.6	336.8	353.9	333.2	301.1	268	0.84229	0.00126302	0.652305	0.0136044
Q9NZ72	STMN3	5.4	7.7	7.1	12.6	7.3	16.3	12	13	7.2	0.841634	0.119544	0.672705	0.10537
Q8IVE3	PLEKHH2	9.5	24.1	11.6	64	9	8	14.5	9.3	7	0.841599	0.565113	-0.553392	0.397244
Q5BJF6	ODF2	16.1	35.9	27.2	58.3	34	49.6	33	67.3	29.3	0.841302	0.083939	0.710493	0.277773
Q9NQP4	PFDN4	397.1	487.8	488.1	962.8	658.3	833.3	921.1	698.3	609.5	0.838039	0.0180806	0.699	0.0429839
O00560	SDCBP	137.7	153.5	170.2	270.9	275.9	277.8	185	183.7	173.2	0.837676	0.000228158	0.232009	0.0565715
Q15369	TCEB1; ELOC	501.7	544.2	580.8	1120.8	878.3	905.6	1255.2	767.9	606.9	0.836441	0.00599145	0.693115	0.163522
Q14118	DAG1	485.5	388.7	382.2	719.8	743.7	774.9	341.9	363.7	442.2	0.833172	0.000902872	-0.130425	0.468104
Q8NHQ1	CEP70	16.2	63.3	36.6	51.7	60.9	94	46.2	77.3	41.7	0.831472	0.182619	0.508846	0.406067
Q7Z6M1	RABEPK	16.7	12.1	17.9	31.6	26.3	25.1	29.6	23.5	18	0.829689	0.0105199	0.606427	0.0982879
Q6EEV4	POLR2M	12.4	15.7	12.3	23.2	23.4	25.2	26.1	24.9	16.6	0.829629	0.00123766	0.742668	0.046715
P01033	TIMP1	75.8	64.4	67	116.2	119.7	130.4	164	240.8	245	0.822002	0.000642489	1.64897	0.00513602
Q9P1F3	ABRACL	5.4	11	7.4	13.3	11.2	17.5	11.6	13.2	14.4	0.819428	0.0701865	0.719892	0.0484203
Q8WYP3	RIN2	29.1	56.6	60.4	149.5	58.7	49.3	50.3	82.7	38.4	0.817616	0.329009	0.230411	0.636317
O60462	NRP2	120.3	110	117	212.3	191.5	207.9	181.7	190.4	233.4	0.816642	0.000231572	0.801945	0.00612597
Q9ULG6	CCPG1	421.8	352.3	369.3	658.3	676.9	676.4	233.9	249	328.2	0.815013	0.00018588	-0.495378	0.0369038
Q9NVM4	PRMT7	33.6	57.7	69.4	120	82.6	80.1	66	82	43.1	0.814902	0.0711402	0.249958	0.547548
O43716	GATC	6.1	9.8	7.6	17.7	8.9	14.7	20.5	12.4	9.6	0.813481	0.101228	0.854802	0.139447
O60637	TSPAN3	12.2	10	8.6	15.7	19.8	18.6	5.5	10.5	13	0.812698	0.00842231	-0.0868775	0.81794
P42575	CASP2	21.9	27.8	33.2	69.8	38.4	37.3	79.3	33	33.1	0.811575	0.134428	0.810583	0.256682
P15407	FOSL1	104.2	91	85.2	170.1	170.8	150.5	127.9	163.1	177.5	0.809412	0.00127783	0.740563	0.016451
Q8NFZ8	CADM4	211.2	181.1	190.6	354.1	329.5	334.2	135.9	138.9	165	0.804134	0.000240003	-0.406401	0.0204533
P31949	S100A11	529.2	823.7	779	1295.1	1109.5	1296.6	1219.1	984.6	1101.2	0.795853	0.00913543	0.632467	0.026484
P86790	CCZ1; CCZ1B	29.5	44.3	59.6	93.1	66.5	71.9	69	80	51	0.795254	0.0513805	0.584241	0.141011
Q96C90	PPP1R14B	51.6	67	75.4	117.9	109.6	107.9	94.2	90	87	0.789826	0.00347642	0.483301	0.0240725
Q9H773	DCTPP1	83	129.9	113.4	217.7	164.6	180.8	147	161.3	114.8	0.787192	0.0193985	0.3748	0.172221
Q01995	TAGLN	54.8	90.7	82.3	114.1	142.5	136.3	118.7	100.3	102.1	0.786394	0.0164952	0.495255	0.0650833
Q99584	S100A13	374	451.6	454.4	692.6	596.8	915	1240.9	643.3	623.2	0.784242	0.0345585	0.970048	0.115821
P54725	RAD23A	183	254.5	250.3	437.5	357.1	389.2	404.3	367.1	227.2	0.783364	0.00735984	0.537918	0.152233
Q99973	TEP1	6.2	3.1	8.6	12	10.4	8.4	7.4	7.3	9.6	0.782971	0.0866444	0.440997	0.292177
A4D2B0	MBLAC1	8.4	14	13	23.7	18.4	18.8	18.3	17.8	15.1	0.782693	0.0247538	0.532394	0.0572067
Q14240	EIF4A2	324.4	498.9	525.1	950.6	716.7	649.6	596.2	593.5	481.9	0.780947	0.0435904	0.309981	0.216016
Q14126	DSG2	373.8	344.2	367.6	574.2	666.9	622.4	260.6	264.8	323	0.779522	0.000781714	-0.355676	0.0230868
P51161	FABP6	48	63.1	55.9	103.8	92.1	90.2	88.2	97	79.4	0.776671	0.00286013	0.663965	0.00828474
P26374	CHML	81.5	91.8	84.9	141.4	145.2	155.7	106.6	92	76.5	0.776536	0.000304281	0.0914671	0.573564
O00767	SCD	136.4	104	106.9	205.4	164.9	224	102.3	150.3	167.9	0.775009	0.0153662	0.275923	0.332818
Q7Z3V4	UBE3B	5.1	6.3	5.2	9.4	10.7	8.3	8.1	11.6	7.5	0.774708	0.0077066	0.712423	0.0571789
Q9UBN7	HDAC6	15.3	26.7	31.1	49.8	37.8	37.4	35.6	34.4	29.1	0.773985	0.0497994	0.439014	0.165375
Q96DT6	ATG4C	10	15	16.1	26	20.5	23.3	17	22.5	14.2	0.764089	0.0176728	0.385784	0.243972
Q9UN66	PCDHB8	24.9	28.4	29.7	48.6	43.5	48.6	23.6	32.2	38.5	0.761439	0.000982714	0.184146	0.45429
P62072	TIMM10	112	102.2	84.3	182.8	134.6	187.4	155.8	116.4	129.9	0.757981	0.0213708	0.429823	0.070783
P14209	CD99	43	42.8	39.1	87.3	41	82.7	92.1	53.7	69.1	0.75647	0.12414	0.782892	0.0557111
Q7Z6J0	SH3RF1	10	17.3	19.9	25.7	29	24.9	26.8	15.9	20	0.753982	0.028407	0.409679	0.300222
Q16832	DDR2	133.5	130.5	120.1	225.4	209	213.3	77.1	79.8	81.9	0.753844	0.000160168	-0.685679	0.000351154
Q8TAD7	C12orf75	26.9	29.6	25	60.7	35.8	40.9	30	34.2	29.2	0.75351	0.0730286	0.196622	0.124539
P24386	CHM	207.8	271.1	278.5	427.6	421.9	423.8	277.8	256.2	247	0.749445	0.00157374	0.0442671	0.76162
P35453	HOXD13	12.1	12.5	12.4	36.6	15.4	10.2	26.8	9.8	9.2	0.749389	0.356967	0.307822	0.637974
P14921	ETS1	8.5	7.8	15.4	20.8	11	21.4	11.5	17.2	18.1	0.746943	0.159473	0.562026	0.189305
P07902	GALT	35	56.4	38.6	71.2	63.9	83	56.9	61.7	71.7	0.746478	0.0273493	0.549764	0.0641838
Q13907	IDI1	201.4	326.3	275.6	512.3	428.2	406.6	388.3	418.6	325.4	0.745846	0.0202024	0.495245	0.0734632
P04114	APOB	45.4	34.8	31.1	67.2	68.6	50.7	30.8	48	70.3	0.744722	0.0249769	0.421827	0.360438
P35219	CA8	5.1	5.9	7.4	11.2	9.7	9.9	7.8	7.2	7.7	0.743225	0.00733936	0.302987	0.109697
Q86V21	AACS	221.2	300.2	312.3	469.3	457.7	463.2	355	364.8	408	0.737692	0.00297415	0.435911	0.0406709
Q7L8W6	ATPBD4; DPH6	76.6	112.6	109.5	179.6	154.9	163.3	142.1	181.7	146.8	0.736869	0.0081831	0.655804	0.0279804
O60361	NME2P1	18.8	24.4	25.1	43.6	40.4	29.7	40.1	34.6	37.6	0.735275	0.0312771	0.7174	0.00453038
P28161	GSTM2	48.9	83.1	82.1	125.4	120.3	109.3	116.1	120.9	105.3	0.729534	0.0183066	0.676976	0.0244943
O75347	TBCA	1102.5	1544.5	1627.8	2781	2135.3	2165.9	2338	2190.6	1655	0.728341	0.0245191	0.53259	0.0734548
Q9P206	KIAA1522	6.7	5.3	9.9	16.7	9.9	9.5	11.8	8.9	8.6	0.721068	0.154916	0.41997	0.220698
P51397	DAP	233.5	347.4	173.4	439.4	381.1	422.2	430.7	424	342.3	0.720268	0.0390935	0.666213	0.0648912
Q99808	SLC29A1	22.6	17.7	18.5	31.3	30.9	34.6	16.9	18.3	27.6	0.719191	0.00272306	0.0949484	0.735772
P01135	TGFA	168.2	168.1	158	210	295.8	307.9	128.1	116	145.7	0.71911	0.0264299	-0.342653	0.0197638
Q9Y5J7	TIMM9	21.4	29	17.6	41.7	33.7	36.5	44.9	28.9	27.3	0.718603	0.0232045	0.572176	0.166995
Q9H299	SH3BGRL3	498.8	713.1	740.4	1063.6	1163.3	984.2	1186.3	1056.8	969.7	0.717893	0.0104507	0.718656	0.0132067
P56211	ARPP19	39.4	49	40.9	67.6	72.8	72.2	88.7	71.8	87.6	0.717419	0.00122955	0.940199	0.00312161
P35442	THBS2	23.2	19	23.8	38.7	28	41.4	22.7	37.6	40.4	0.711829	0.0323517	0.609526	0.112168
Q8WUH6	C12orf23; TMEM263	44.4	65.2	68.3	101.6	98.7	91	68.5	82.3	35.5	0.711439	0.00971881	0.0665612	0.8678
Q96CV9	OPTN	26.9	40.3	30.2	51	56.2	52	39	39.8	38.2	0.708847	0.00895204	0.264515	0.182622
P10644	PRKAR1A	637.2	786.9	829.4	1226.4	1255.6	1201	812.7	780	753.3	0.708714	0.00139481	0.0580356	0.63857
O75056	SDC3	57.7	51.9	41	71.9	81	93.2	56.8	54	37.4	0.708523	0.0155833	-0.0231763	0.923104
P60880	SNAP25	5	9.3	9.5	10.3	16	12.5	16.1	10.6	10.4	0.705095	0.0869952	0.640458	0.135393
P07093	SERPINE2	798.2	615	697.1	1118.5	1162	1150.7	860	1098.4	1307.7	0.701265	0.00128065	0.630121	0.0510276
Q96HA8	WDYHV1	6.4	9.1	6.4	14	11.5	10.1	6.3	8.2		0.700946	0.0347474	-0.00991547	0.972995
Q8N126	CADM3	73.5	63.3	75.6	114.6	119.1	111.4	47.8	77.7	96.2	0.700231	0.000553797	0.061825	0.842266
Q9BRT3	MIEN1	30.1	41.1	33.7	55.6	65.3	49.1	87.6	92.1	74.9	0.69652	0.0191312	1.27922	0.00120347
P02794	FTH1	528.9	640	629.4	1030.1	919.7	961	666.8	680.2	679.1	0.694782	0.00149437	0.172072	0.100271
P42336	PIK3CA	15	27.2	25.5	28.5	39.4	41.5	35.3	31.6	18.5	0.692385	0.0664068	0.33508	0.406504
Q9BSB4	C12orf44; ATG101	17.4	25.8	18	23.2	48.8	26.8	50.1	33.7	34.5	0.690979	0.211993	0.950847	0.0335262
O00625	PIR	177.1	280.7	261.7	422.9	376.9	361.2	390.4	378.8	350.7	0.690301	0.0161909	0.638303	0.0170909
Q6UWP2	DHRS11	51.8	83.6	81.6	120.8	120.8	108.3	99.4	95.5	71.3	0.689248	0.0162271	0.294816	0.292079
P49773	HINT1	615.3	946.6	805.4	1316.5	1243	1254.7	1180.2	1229.6	1006.9	0.688138	0.00810956	0.529361	0.0407117
Q9H7X7	RABL5; IFT22	5.6	6.8	6.3	9.5	11.7	8.9	6.7	7	5.8	0.686725	0.0144645	0.0604359	0.622806
Q8IYA2		14.6	15.2	12.4	20	24	23.9	16.8	19.9	16.1	0.686169	0.00545891	0.323295	0.0707984
Q9NS93	TM7SF3	15.7	6.4	11.3	17	22	14.7	9.2	10.9	20.2	0.685074	0.120853	0.270932	0.624788
Q01581	HMGCS1	206.3	201	238.9	355.9	345.6	337.3	269.5	281.6	241.8	0.684865	0.000549891	0.295158	0.0429554
Q15052	ARHGEF6	8.2	9.7	9.3	24.8	7.7	11.2	9.3	10.5	15	0.684027	0.352691	0.355481	0.230333
Q9Y343	SNX24	40.6	40.8	50.9	71.2	70.3	70.8	52.8	60.8	53.7	0.682291	0.00144406	0.338624	0.0512385
Q86WQ0	NR2C2AP	28.1	48.5	45.5	72.1	62.3	61.5	61	69.6	72	0.682054	0.0270359	0.730571	0.0201941
P36507	MAP2K2	392.7	679.1	656.1	969.9	937.7	858.7	766.2	801.3	592.9	0.678938	0.0238997	0.322279	0.268209
Q13530	SERINC3	100.5	98.3	110	157.3	162.5	174.4	93.9	110.5	116.8	0.678422	0.000570861	0.0567991	0.620573
Q9NVQ4	FAIM	13.7	16.6	15.6	25.8	25.7	21.9	22.6	21.5	13.8	0.677286	0.00399601	0.335069	0.239354
Q8NC54	C5orf15	89	66.7	72.6	115.7	120.7	128.4	62.9	73.1	128.4	0.676175	0.00396202	0.211791	0.60414
Q9UHY7	ENOPH1	184.2	299.5	246.5	472.9	363.1	330.4	387.9	385.2	291	0.675699	0.0558582	0.54327	0.0732147
Q13158	FADD	18.5	18.1	27	38	35.8	27.7	37.1	33.6	26.4	0.674381	0.0416052	0.610445	0.0595963
P41236	PPP1R2	189.5	269.7	213.1	358.5	362	351.1	345.8	317.2	273.5	0.672589	0.00518016	0.478174	0.0501473
Q9UKA4	AKAP11	32.2	31.3	23.7	45.2	45.9	47.8	29.1	21	31.2	0.671647	0.00356171	-0.101073	0.65769
P18440	NAT1	22.6	22.4	24.4	36.7	38.7	35.1	39	45.7	40.1	0.671039	0.0003584	0.84661	0.00104539
Q9BWJ5	SF3B5	375.3	349.3	419.6	616.5	522.9	680.7	645.2	453	438.3	0.669678	0.0109235	0.425309	0.134043
O15305	PMM2	149.2	213.8	194.4	339.5	282.4	264.4	253.8	288	216	0.669082	0.0208641	0.443104	0.0773429
P60660	MYL6	392.2	456.6	347.6	611.7	605.4	682.8	785.5	619.3	462.4	0.667224	0.0043077	0.642177	0.0857294
O75312	ZNF259; ZPR1	201.6	302.7	294.7	438.9	425.7	402.8	404	387.8	304.3	0.665605	0.0102139	0.456112	0.0915712
Q96A49	SYAP1	286.7	368.8	357.1	521.8	530.2	552.8	366.4	326.1	268	0.664329	0.00193003	-0.0762069	0.674376
Q9Y4D7	PLXND1	59.1	60.2	52.8	89.3	91.6	91.7	45.2	56.2	71.3	0.663538	0.000161724	0.00502099	0.981036
Q15843	NEDD8	308.8	496.1	408.5	759.2	577.7	584.6	684.7	693.1	568.5	0.663178	0.0424707	0.681679	0.0222759
Q9H910	HN1L; JPT2	785.2	1093.4	561.5	1309	1330.9	1223.2	1277.6	1169.4	1204.7	0.662819	0.0396012	0.581628	0.0623015
Q96JD6	AKR1E2	29.7	41.4	40.8	58.2	63.8	55.1	58.7	50.7	41.4	0.662354	0.00898324	0.430426	0.107931
Q9BSR8	YIPF4	12.7	7.6	8.9	16.7	17	12.5	9.5	7.4	8.1	0.661924	0.0548899	-0.22404	0.443939
Q8IZQ1	WDFY3	9.7	16.8	14.5	20.9	21.9	22	16.5	12.6	19.3	0.66037	0.0201083	0.239383	0.436274
O43741	LOC101060511; PRKAB2	14.3	18	21.8	33.2	25.8	26.5	27.6	28.1	18.3	0.660296	0.0308164	0.451897	0.160212
Q04760	GLO1	412.3	521.4	480.3	710.6	734.3	789.4	855.6	689.9	744.1	0.660041	0.0022763	0.695313	0.00742754
Q2TAZ0	ATG2A	68.3	61.5	63.7	101.7	99.8	104.2	81.6	67	68.5	0.659783	9.48705e-05	0.166026	0.194372
O75884	RBBP9	84.6	120.1	121.6	192.8	167.2	155.5	180.3	174.2	143.8	0.659773	0.0182093	0.610816	0.0256758
O00458	IFRD1	150.1	204.3	166	297.5	245.7	278.6	147.6	168.7	159.4	0.659166	0.0104263	-0.129569	0.435333
O60291	MGRN1	98.7	101.5	100	153.5	155.1	165.4	90.6	104.8	142.7	0.658963	0.000109691	0.171526	0.46269
Q15382	RHEB	370	514.2	482.4	708.4	728.8	717.8	562.7	567.9	524	0.657097	0.00399283	0.275891	0.104548
Q8TAE6	PPP1R14C	14.8	13.5	14	25.8	24.3	16.6	23.6	30.7	24.9	0.657029	0.0473841	0.904843	0.0051474
Q12765	SCRN1	1051	1547.5	1575.5	2260.6	2227.3	2092.5	2164.3	2038.2	1639.8	0.656745	0.0107576	0.485106	0.0749294
O15498	YKT6	733.3	982.2	1090.3	1520.3	1596.5	1305.1	1410.1	1265	1052.8	0.656254	0.0170956	0.409951	0.106585
O75449	KATNA1	6.2	10.8	8.4	11.5	13.7	14.8	11.7	12.9	17.2	0.655172	0.0416074	0.718674	0.0624932
P46531	NOTCH1	41.2	39.4	40.9	69.7	55.6	66	35.1	36.5	39.8	0.654881	0.0054517	-0.125207	0.0882405
Q96FW1	OTUB1	572.4	787.9	776.1	1212	1082.7	1069	1225.6	1146.4	955	0.654867	0.00803931	0.63904	0.0203668
P40855	PEX19	96.2	101.3	84.3	162.8	125	155.4	218.2	133	95.6	0.653286	0.0130034	0.664958	0.207582
Q5TC84	OGFRL1	12.9	15.8	10.6	22.7	20.3	18.7	19	20.4	24	0.650741	0.0171404	0.689954	0.0191873
P05386	RPLP1	198.8	226.1	212.4	359.4	289	351.8	524.1	286.5	239.8	0.650244	0.00692036	0.720894	0.194197
Q8WUA7	TBC1D22A	97.3	155.6	130.4	230	186.8	184.7	179.6	155.7	161.4	0.650091	0.0315744	0.373901	0.108532
P51512	MMP16	164	141.4	147.4	225.3	246.9	238.3	138.6	148.5	192.2	0.649961	0.000740261	0.082055	0.645743
P63208	SKP1	581.7	636.8	609.3	1015.4	909.7	942.7	1313.4	952.9	657.5	0.649836	0.000585811	0.677736	0.127332
Q9Y5G2	PCDHGB2	11.4	6.9	8.5	15.6	13.7	12.7	8.7	8.9	13.5	0.648156	0.0319195	0.214682	0.522476
Q13336	SLC14A1	12.3	10.8	8.3	16.1	17.3	15.8	6.4	12.7	15.9	0.647894	0.00907967	0.15659	0.711821
O75223	GGCT	377.5	502.7	520.7	744.4	749.1	700.9	734.4	690.4	605.4	0.647473	0.00512498	0.535268	0.023473
Q96BX8	MOB3A	9.6	19.2	14.4	25.3	22.3	20	19.2	30.3	20.8	0.645992	0.0621384	0.702493	0.111422
Q9NSK7	C19orf12	13	15.7	16.3	24.7	24.2	21.5	18	23.4	16	0.64565	0.00397785	0.351126	0.164434
Q96S99	PLEKHF1	37.5	58.9	59.8	89.7	66.7	87.9	74.8	70.2	63	0.645259	0.0473273	0.413189	0.0987297
P61970	NUTF2	239	331.5	295.7	506.2	404.5	442.4	436	430.4	377.2	0.643496	0.0154719	0.52175	0.0185433
Q8TD08	MAPK15	32.7	59.1	30.4	71.1	47.8	71.9	42.1	61.6	35.4	0.642817	0.132592	0.186878	0.66587
Q9HAD4	WDR41	62.2	67.9	61.6	80.6	118.7	100	75.1	57.1	59.1	0.642742	0.0326551	-0.00301346	0.983444
O14933	UBE2L6	26.7	30.7	25.5	48.6	42.4	38.4	46.3	43.2	34.5	0.642394	0.00991108	0.580896	0.0239323
A0A087X1G2	LOC101060351; TBC1D3K	23.9	32.6	31.1	43	44.6	49.1	43.4	38.8	27.3	0.64201	0.00728101	0.321928	0.254335
O94817	ATG12	10.9	17.9	21.3	28.4	28.9	20.8	25.1	21.6	22.9	0.640512	0.0814982	0.474277	0.114283
Q12982	BNIP2	22.5	33.9	36.1	45.4	45	53.6	36.5	38	34.8	0.638544	0.0274873	0.240768	0.264133
O95372	LYPLA2	281.7	430.4	334.3	552.5	562.8	513.2	581.5	516.5	483.8	0.638109	0.0135798	0.596133	0.0267267
Q8TB24	RIN3	5.2	6.3	10.1	10.7	9.6	13.3	6.2	7	10.7	0.63743	0.0961129	0.145979	0.724974
P31751	AKT2	103.3	151.2	148.6	221.7	214.4	190.4	133.2	144.6	110.5	0.636177	0.0149555	-0.0539661	0.802921
Q9BRA2	TXNDC17	471.3	629.6	658.6	951.3	954.5	827.5	1061.5	932.7	910.2	0.635478	0.0105823	0.723075	0.00700438
Q92558	WASF1	17.2	22.6	26.4	30.3	29.9	42.6	29	25.1	22.9	0.634937	0.0693308	0.218027	0.324881
P53611	RABGGTB	39.1	66.5	63.2	90.7	90.2	81.2	82.3	80.1	54.6	0.634802	0.0275023	0.36238	0.264584
Q15043	SLC39A14	126.4	110.3	128.4	200.5	179.4	186.7	102.7	112.2	134.4	0.634039	0.00134568	-0.063825	0.657144
P17535	JUND	10.8	22.8	19.2	27.6	23.2	31.1	21.3	23.2	16.7	0.633326	0.0833929	0.212994	0.526904
P09496	CLTA	780.2	766.7	832.6	1265.1	1147	1276.1	1403.5	987.1	831.4	0.632258	0.000687037	0.437298	0.177758
P30086	PEBP1	1036.6	1391.7	1350.1	2021.9	2014.6	1818.7	1935.6	1962.2	1727.2	0.631943	0.00604242	0.574078	0.0102025
Q8N531	FBXL6	9.4	9.4	7.4	11.7	15.3	13.6	8.8	14.1	12.9	0.631913	0.0177474	0.450393	0.139318
Q8WVJ2	NUDCD2	52.6	56.4	44.4	77.5	76.8	83.4	90.8	78.3	73.4	0.631843	0.0024013	0.660686	0.00908213
Q8WV99	ZFAND2B	48.1	65.5	54.8	92.6	79.8	87.8	54.2	74.6	56.2	0.627729	0.00826787	0.135633	0.538472
P54687	BCAT1	46.6	78.1	68.5	99.8	98.6	100	74.7	80.4	60.5	0.627152	0.0198128	0.158262	0.535947
Q8TBF2	FAM213B	26.6	32.9	40.1	54.5	51.7	47.6	40.1	44	35.2	0.626838	0.0146063	0.260376	0.231363
O43505	B3GNT1; B4GAT1	29	31.2	29.1	45.8	48.4	43.6	26.3	34.3	57	0.625844	0.000491482	0.397156	0.364206
O95989	NUDT3	81.2	130.1	120	172.3	161.2	177.6	177.2	158.6	137.8	0.625467	0.0186958	0.515531	0.0647005
Q9UHD1	CHORDC1	399.7	595	568.6	893.2	753.4	765	685.8	703.4	582.2	0.625396	0.0203079	0.334626	0.13152
Q9Y484	WDR45	36.8	44.3	48.5	69	61.3	69.4	51.1	64.7	47.4	0.623769	0.00565588	0.332575	0.14883
Q0VDG4	SCRN3	173.3	253.6	246	361.4	334.7	340.2	323.5	334.6	306.4	0.622978	0.010738	0.519389	0.0224253
Q7Z4H3	HDDC2	36.8	52.7	48.9	79.5	69.3	64.3	61	68.5	62.8	0.622687	0.019139	0.474515	0.0275333
Q6ZMR3	LDHAL6A	7	8.5	12.3	13.9	10.5	18.4	14.5	13.3	10	0.622526	0.146361	0.443301	0.183139
P36405	ARL3	323.8	526.3	467.7	733.5	672.7	618.8	663.4	648.3	538.1	0.61979	0.0264789	0.489238	0.0693788
Q9GZM5	YIPF3	237	187.4	205.9	300.8	325.7	341.7	177.6	203.5	258.6	0.619266	0.00385488	0.0213568	0.916069
Q6NXT1	ANKRD54	29.4	64.3	51.7	76.1	73.1	74	58.3	60.7	47.7	0.61831	0.0645282	0.197227	0.552325
Q92636	NSMAF	13.5	15.4	19.9	26.6	28	20.3	19.2	19.8	21	0.618085	0.04561	0.298081	0.130986
P11169	SLC2A3	223.8	185	203.1	285.1	321.7	331.3	177.1	170.5	147.9	0.616446	0.00378225	-0.304411	0.0531053
Q9NUQ9	FAM49B	404.2	577.3	577	844.5	786.1	757.6	704.8	747.4	523.7	0.615766	0.0118271	0.342352	0.195385
Q9UJK0	TSR3	4.7	5.9	8	7.4	10.5	10.6	13.1	7.2	3.9	0.615659	0.0816506	0.379704	0.549375
O60294	LCMT2	12.7	9	8.4	13.5	17.5	15.1	11.5	11.9	8.4	0.615003	0.039912	0.0792633	0.761131
Q14353	GAMT	13.8	14.2	16.8	21.7	19.5	27.4	23.5	13.5	12.4	0.61471	0.035196	0.141012	0.696318
Q96EK6	GNPNAT1	108.6	169.3	133.4	191.7	226.2	211.9	189.3	185.3	178.5	0.614703	0.0228745	0.427349	0.0575423
Q96ER3	SAAL1	67.9	101.8	102.6	176.2	125.5	115.2	108.5	127.6	114.5	0.614504	0.094116	0.364629	0.110068
Q9BPZ3	PAIP2	5.4	10.4	11	12.3	14.4	14.3	20.6	13.3	7.5	0.613391	0.067617	0.627398	0.309526
Q9NRX4	PHPT1	464.8	587.5	649.7	854.2	969.1	776.9	941.1	849.1	945.9	0.611392	0.0184059	0.68489	0.00536458
P50583	NUDT2	61.2	93.2	80.8	137.3	110	112	107	120.2	104.3	0.611301	0.031958	0.495121	0.038098
P30520	ADSS	604.6	863.7	835.8	1198.3	1193.7	1127.8	978.7	950.2	739.5	0.61129	0.00893402	0.211772	0.337342
O43805	SSNA1	94.3	116.7	67.7	139.8	143.1	142.7	126.5	114.6	128.3	0.610785	0.0260965	0.406471	0.110597
P61601	NCALD	85.9	137.7	125.4	203.5	148.3	181	154.2	191.4	128.7	0.610367	0.0520505	0.442573	0.156667
O75368	SH3BGRL	562.2	798.4	780.9	1208	1044	1014.3	1133.1	1138.3	940.5	0.609036	0.0180415	0.584805	0.0234536
P07311	ACYP1	88.1	141.2	127.8	201.5	172.8	170.3	175.6	183	123	0.608869	0.0293756	0.431507	0.168452
Q9H8M7	FAM188A; MINDY3	37.9	51.7	61.3	72.1	78.2	79.8	59.2	63.6	45.3	0.608668	0.0213094	0.155727	0.548015
Q7L1T6	CYB5R4	11.3	11.2	9.8	16.2	15.7	17.3	12.7	16.2	13.6	0.607124	0.00113696	0.395929	0.0423033
P42574	CASP3	98.3	145.3	162.1	198.3	228.9	190.4	209.3	187	155.4	0.606259	0.0344692	0.443471	0.119894
Q12974	PTP4A2	17.4	23.3	22.2	40.2	29.4	26.1	25.5	29	20.2	0.605459	0.0774233	0.248048	0.277835
P48739	PITPNB	758.5	1036.3	1075.6	1592.7	1461.4	1312	1401.6	1333	1189.1	0.605093	0.0178826	0.450963	0.0407332
P22681	CBL	110.6	154.7	149.4	213.2	204.7	212.5	172.1	177.2	161.9	0.604199	0.00710203	0.30182	0.0924886
O43765	SGTA	832.9	1007.5	1053	1455.2	1488.9	1451.1	1529.9	1295.2	1147.1	0.603163	0.00182821	0.457172	0.0506129
P51606	RENBP	5.5	8.4	10	13.4	13.4	9.5	12.7	9.8	6.9	0.602959	0.0892535	0.298806	0.437967
Q9BSL1	UBAC1	26.5	48.5	49.9	67.3	63.7	58.7	55.5	61.1	38.8	0.602946	0.0536637	0.315213	0.371646
P53602	MVD	135.4	185.6	198.4	280.3	257.7	250.7	245.1	254	214.8	0.602631	0.0133213	0.458876	0.0454777
Q8WZA0	LZIC	124.1	184	163.3	243.7	235.7	236.3	238.4	239.7	200.8	0.602403	0.0101272	0.526247	0.0333333
Q9BQS8	FYCO1	336.1	384.5	375.9	558.8	549.1	556.8	421.4	403.4	426.5	0.602356	0.000238465	0.190522	0.0351008
Q15185	PTGES3	740.5	1201.5	1054.4	1770.3	1412	1366.3	1310.4	1401.2	1102.6	0.602192	0.0501454	0.34815	0.168031
Q15653	NFKBIB	51.4	64.4	67.3	95.6	90.5	91.7	82	89.9	78.5	0.601415	0.00352753	0.451603	0.0194788
Q13630	TSTA3	144	215.5	216.2	282.5	294.7	294.9	273.6	265.3	245.8	0.599176	0.0152736	0.446824	0.0513465
O95379	TNFAIP8	22.9	40.1	33.6	53.6	44.8	47.9	51.6	49	35.8	0.598835	0.0424519	0.497749	0.131154
P02792	FTL	412.8	492	505.9	672.1	745.3	718.6	507.6	496.2	512.2	0.5985	0.00256747	0.103859	0.298247
Q0IIM8	TBC1D8B	93.3	81.9	91.9	131.5	135	137.7	164.8	106.4	99.3	0.597689	0.000339183	0.472094	0.17705
P52788	SMS	400.4	578.1	519.2	804.8	764.1	697	681.2	662.2	608.4	0.597336	0.0137067	0.382057	0.0556241
Q9NVZ3	NECAP2	62.1	95.6	90.3	131.3	126.8	117.1	124.8	119.4	95.8	0.59732	0.0193911	0.455195	0.0885885
P16035	TIMP2	89.8	90.4	88.3	150.3	113.8	142	122.2	137.3	147.3	0.596913	0.0143114	0.599398	0.00325213
P61088	UBE2N	766.9	1153.6	1151.4	1593.3	1573.5	1477.9	1497.2	1421.7	1155.4	0.596454	0.0170946	0.407421	0.113052
Q6ZUS5	CCDC121	49.6	96.4	66.6	168.9	77.4	75	63.5	100.1	72.3	0.595779	0.344079	0.150034	0.681319
Q96PE3	INPP4A	24.2	30	19	38.6	33.9	38.1	37.7	27.6	27.8	0.595436	0.0237437	0.346938	0.223181
Q96H20	SNF8	101.3	138.9	138.6	184.9	197.7	189.4	178.3	191.9	167.6	0.594579	0.00781247	0.505633	0.0208512
Q8NBF2	NHLRC2	454.6	608.5	606.9	940.2	822.6	758.2	780.5	761.3	715.8	0.594148	0.018385	0.434942	0.0229123
P82094	TMF1	454.9	379.2	425.6	636.2	631.1	633.8	342.5	341.7	351.6	0.593754	0.000637351	-0.282335	0.0285158
Q9HBF4	ZFYVE1	17.6	19.7	18.7	30.5	25.8	28.2	26.3	23.2	15.4	0.593525	0.00307516	0.212792	0.419331
Q9NUM4	TMEM106B	55.4	70.1	70.8	109.8	95.8	90.4	54.7	83.6	67.5	0.592537	0.012249	0.0681828	0.761678
O75832	PSMD10	148.9	190.8	191.5	280	257.6	263.3	245.6	255.7	208.2	0.592367	0.00450539	0.417548	0.0421525
Q9H4A5	GOLPH3L	9.3	11.9	14.9	22	22	10.4	15.7	19.8	11.3	0.591608	0.21928	0.37451	0.291752
P61960	UFM1	64.9	84.2	82.7	121.7	118.5	109.1	118.4	99	93.3	0.591586	0.00571394	0.422642	0.0550945
Q969T7	NT5C3B; NT5C3L	33.1	57.6	49.6	75.5	58.7	77	73.5	71.5	55.8	0.590095	0.0638461	0.517244	0.0917342
Q9P1Z2	CALCOCO1	46.1	68.5	55.3	86.7	81.4	87.5	51.9	66.2	47.3	0.589202	0.0135259	-0.0387266	0.870594
Q9HD15	SRA1	304.5	490.6	432.3	620.2	623.9	602.1	515.8	495.5	408.6	0.588953	0.020379	0.210184	0.373053
P60983	GMFB	253.8	357.4	393.2	531.8	537.9	440.7	514.2	440.6	339.6	0.588597	0.0321241	0.36595	0.214814
Q9BRS8	LARP6	13.6	12.3	16.4	25.8	18.6	19.2	12.7	8.1	14.5	0.588369	0.052656	-0.260989	0.359642
P32321	DCTD	139.9	208.9	183	284.8	260.2	254.5	248.2	213.8	164.3	0.588214	0.0157934	0.23597	0.37512
Q9Y696	CLIC4	1393	2140.5	1921.1	3052.4	2608.4	2531.8	2422.1	2668.5	2361.4	0.586848	0.0293636	0.450154	0.0506448
Q9NZJ9	NUDT4	12.2	21.5	22	31.5	29.1	23	28.1	25.7	13.7	0.585826	0.0842593	0.27721	0.512352
P52564	MAP2K6	209.9	326.2	329.8	458.3	435.1	403.8	392.6	421.7	347.6	0.583129	0.027569	0.424214	0.0928796
P00492	HPRT1	540	795.1	686.1	1144.8	936.1	946.6	902.3	975.7	736.7	0.582915	0.0287625	0.371433	0.125155
Q9NV35	NUDT15	117	172.4	159	226.7	214.6	230.3	214.7	222.2	200.1	0.582816	0.0127652	0.506507	0.0246464
Q9Y508	RNF114	256.6	427.1	362.8	518.5	510.7	537.7	463.1	476	394.4	0.582341	0.0261771	0.349646	0.161544
P19971	TYMP; SCO2	6.3	13.6	11.9	13.6	17	17	20.8	15.3	14.2	0.581935	0.100874	0.661532	0.10944
Q6GMV3	PTRHD1	179.7	267.1	211.8	342.6	319.5	323.7	330.6	323.6	297.1	0.581892	0.0146542	0.530498	0.0238112
Q8WZA9	IRGQ	301.2	380.3	368.7	559.9	518.9	491.4	443.9	413.1	384.5	0.580284	0.0054358	0.24142	0.101027
Q8NG68	TTL	85.3	135.7	123.4	175.3	174.7	164.8	146	148.2	160.1	0.579927	0.0217129	0.39956	0.0811449
P09455	RBP1	89.1	115.5	112.8	197.9	143.6	132.8	137.8	149.5	104.1	0.579498	0.0745975	0.302342	0.197687
O14737	PDCD5	138.9	186.6	181.1	291	229.8	236	263	220.6	190	0.579065	0.0275332	0.411045	0.0987928
Q6PCE3	PGM2L1	48.7	79.1	85.6	106.4	105.4	106.9	113.2	102	84.1	0.578639	0.0367858	0.488032	0.113641
Q9UN36	NDRG2	23.4	37.3	31.3	53.9	43.1	40.3	36.7	31.9	17.2	0.577626	0.0592274	-0.100656	0.785872
P36639	NUDT1	177	217.4	203.5	293	298	301.3	302.5	281.9	275.1	0.577625	0.00125403	0.523593	0.00378398
Q13164	MAPK7	38.4	51.2	47.7	70.6	68.4	65.9	60.6	43.8	58.6	0.577588	0.00512687	0.24754	0.259865
Q12893	TMEM115	4.9	12.2	7.9	8.4	14.8	14.1	5.2	6.7		0.577248	0.23453	-0.486004	0.455968
P30046	DDT	1030.6	1294.5	1477.5	1827.3	1981.7	1862.3	2016.9	2003.8	1607.5	0.576693	0.0106758	0.565687	0.0311178
Q9Y2V2	CARHSP1	475.6	672.5	586.9	884.6	847	854.9	789.8	780.1	649.7	0.576066	0.00814906	0.355364	0.0905082
P22392	NME2; NME1-NME2	369.3	465.9	485.1	636.3	695.2	635.8	617.6	560.8	516.4	0.575351	0.00619833	0.360249	0.0542348
Q16222	UAP1	918.3	1264.4	1311.5	1704.8	1868	1627.7	1504.6	1404.8	1304.3	0.573688	0.0163517	0.270125	0.154413
P18146	EGR1	9.5	13.9	10.3	18.1	15	17	12.7	13.3	16.2	0.572062	0.0284277	0.324494	0.177153
P13686	ACP5	8.6	8.5	8	13.3	11.9	12.1	10	12.7	14.3	0.571488	0.00102144	0.559838	0.0352787
O75155	CAND2	5.7	7.4	7.3	8.1	9.5	12.7	9.7	11.2	6.2	0.570749	0.0879272	0.409724	0.2305
O75459	PAGE1	16.9	24.1	25.4	23.6	41.5	33.5	52.8	43.3	38.5	0.570404	0.138551	1.01942	0.0101869
O95336	PGLS	511.5	675.9	643.6	955.8	905.9	854.6	902.8	869.1	717.6	0.569011	0.00711033	0.443224	0.0446081
P52209	PGD	900.5	1367.3	1237.9	1921.4	1613	1665.4	1587.8	1590	1293.9	0.568754	0.0286045	0.351121	0.131771
Q6FI81	CIAPIN1	435.3	619.1	610.6	854.9	817.8	796.2	769.7	755.4	658.9	0.568346	0.0126365	0.391451	0.0669555
Q8NG11	TSPAN14	12.6	12.3	7	14.8	14.9	17.6	8	9.6	9.6	0.568284	0.0653434	-0.22995	0.45492
Q14651	PLS1	111.5	165.9	158	225.1	213.8	206.6	165.1	180.6	155.1	0.568076	0.0170522	0.201893	0.304436
P47929	LGALS7; LGALS7B	19.5	22.8	20.3	31.1	29.8	31.9	18.8	17.3	22.2	0.567962	0.000993467	-0.102667	0.460538
P22059	OSBP	516.2	678.3	671.3	957.4	897.9	910.3	815	761.3	722.3	0.567798	0.00583349	0.300961	0.0718845
Q9BQ49	SMIM7	30.6	28.9	22.7	45.6	41	35.2	15.2	20.6	29.1	0.567304	0.026554	-0.34092	0.287504
Q9UMX0	UBQLN1	254.4	343.3	308.4	478	393	471.4	418.9	400	343.7	0.567072	0.018031	0.359613	0.0674683
P43490	NAMPT	1211.6	1681.1	1547.4	2135.8	2207.3	2234.9	1843.5	1927.4	1804.7	0.567057	0.0075308	0.328535	0.0585847
Q12968	NFATC3	5.9	10.4	7.2	14.4	10.1	10.3	10.8	12.8		0.566427	0.123692	0.591089	0.125403
Q9Y223	GNE	343.5	463.9	454.2	631.1	602	634.7	474.9	490	468.3	0.566085	0.00721099	0.183985	0.217787
P07738	BPGM	20.5	20	27.8	34.5	38.1	28.5	35.2	37.2	31.2	0.565826	0.0440308	0.601067	0.0187052
P53365	ARFIP2	99.3	119.5	118.4	171.4	180.2	147.5	122.8	142.8	105.6	0.565724	0.010133	0.138592	0.418962
Q6XQN6	NAPRT1; NAPRT	245.4	348.8	342.5	512	456	417.7	426.9	419.2	361.5	0.564956	0.0257877	0.366484	0.0832412
P00374	DHFR; DHFRP1	185.6	220.3	215.1	331.2	294.5	292.5	258.9	306.8	248.9	0.564215	0.00394488	0.391499	0.0365549
Q9Y5Z4	HEBP2	38.4	50	49.2	72	74.8	56.5	63.5	64.3	65.8	0.56313	0.0324108	0.492598	0.00797879
P62837	UBE2D2	112.3	156.5	132.7	212	200.1	181.1	184.7	191.3	152.6	0.563119	0.0149751	0.396776	0.0726088
Q8NI08	NCOA7	28.5	28.9	34.4	45.2	42.3	48.1	36.9	43.8	50.4	0.562791	0.00450919	0.514102	0.0391548
P04183	TK1	477.9	617.2	622.9	896.6	871.9	766.2	550.6	548.5	449	0.561085	0.0117912	-0.150231	0.384622
Q8N697	SLC15A4	6.7	10	11.3	15.1	11	15.2	6.4	8.5	14.3	0.560715	0.0850128	0.0605415	0.890618
Q9UI08	EVL	8.5	11.6	13.6	15	15.8	18.9	15.4	15.8	16.9	0.560497	0.0485704	0.513288	0.0363283
Q01415	GALK2	34.9	45.4	37.1	67	50.1	56	63.1	75.8	73.4	0.560173	0.0345187	0.854672	0.00328823
Q3KRA6	C2orf76	61.3	87.2	92.9	119.7	129.8	106.4	126.2	114.1	124.6	0.560046	0.0322695	0.596075	0.0169032
Q9Y5N5	N6AMT1	64.7	88.3	87.4	124.9	114.8	114.7	119.1	107.4	97.5	0.559942	0.0107582	0.430557	0.0484844
O14786	NRP1	491.7	410.7	455.3	694.1	638.2	669.1	435.6	506.8	623.6	0.559845	0.00165791	0.205919	0.308735
P61024	CKS1B	10.5	26.5	28	38.2	37.3	20.3	35.9	28.4	24.9	0.559586	0.272658	0.456604	0.280638
Q712K3	UBE2R2	39.1	52.7	38	75.9	57.3	58	61	50.8	44.9	0.558792	0.056647	0.271715	0.249902
Q15102	PAFAH1B3	358.3	488.5	453	659.6	635.5	619.5	586.9	569.6	482.7	0.558753	0.0072236	0.334702	0.0885586
P31150	GDI1	1164.8	1551.6	1634	2000.1	2267.8	2135.2	2139.6	1915.3	1831.4	0.557622	0.014003	0.436213	0.0404688
P00441	SOD1	1202.8	1613.5	1393.5	2280.6	2021.9	1893.5	2102.1	1990.6	1846	0.557585	0.0157817	0.496395	0.0146251
P62256	UBE2H	132	162.8	172.2	207.3	244.2	235.2	168.4	176.3	143.6	0.556257	0.0112432	0.0643452	0.673286
Q6PL24	TMED8	164.3	210.4	223.5	322.6	279	277.3	244.5	268.5	213.5	0.555071	0.015881	0.280335	0.149278
Q9H3K6	BOLA2B; BOLA2; LOC107984053	216.7	344.7	309.5	505.3	398.6	375.2	440.7	446.7	308.4	0.55455	0.0697325	0.457397	0.140893
Q6BCY4	CYB5R2	664.9	913.9	883.2	1262.7	1242.1	1111	1222.1	1160.3	1043	0.554484	0.0137398	0.476442	0.0271911
Q8IWT0	ZBTB8OS	115.4	170.6	152.2	206.3	231.4	205.7	224.7	216.2	174.7	0.554126	0.0201758	0.490404	0.057611
Q9UKT8	FBXW2	15.5	23.1	20.4	25	29.2	32.4	26.5	29.1	19.7	0.553652	0.0407879	0.351935	0.20348
Q8N9B5	JMY	12.1	18.6	18.5	23.2	24.7	24.3	21.1	20.2	17.7	0.553341	0.0251123	0.262057	0.241592
Q969G6	RFK	132.3	188.6	177.1	252.5	230.4	247.9	222.4	232.7	216.5	0.553331	0.0136211	0.431456	0.0314257
P50135	HNMT	36.6	57.6	44.7	76.7	65.5	61.6	58.8	76.3	51.4	0.553107	0.0466897	0.425129	0.173227
Q9BRX9	WDR83	4.7	6.7	6.8	8.9	8.2	9.6	11.9	11.2	4	0.552901	0.0234487	0.574354	0.320092
Q9BZ23	PANK2	51.1	75.8	55.4	96.9	83.6	86.9	91.2	79.7	73.4	0.552685	0.0300201	0.422339	0.0887163
Q15814	TBCC	100.2	146.8	128.8	186.7	187.7	176.8	171.5	182.6	155.7	0.552611	0.0139835	0.439966	0.0462247
Q9HCE0	EPG5	6.7	11.6	4.7	9.1	10.8	13.8	10.3	12.8	9.9	0.551115	0.221861	0.520832	0.2112
P19174	PLCG1	712.2	966.3	907.5	1311.5	1270.3	1207.2	1069.2	1044.4	989.2	0.551095	0.00830077	0.262848	0.0986674
Q9NRF8	CTPS2	42.8	45.3	59.6	76.1	75.3	64.9	58.4	60.3	51.9	0.550364	0.0228079	0.207948	0.25978
Q8NBF6	AVL9	144.1	179.2	179.5	246.7	244.3	245.2	221.5	217.8	226.4	0.550113	0.00271628	0.404888	0.0106525
Q14517	FAT1	524	439.6	487.1	705.7	695.7	722.5	454.6	558.4	648.4	0.549967	0.000940661	0.19565	0.314338
Q8TAA9	VANGL1	125.3	105.5	112.7	173.2	165.5	164.2	96.5	119.4	128.7	0.549961	0.00117147	0.0046126	0.975411
Q8N6M0	OTUD6B	211.6	276.5	281	379.7	385.6	359.9	359.3	328.6	284.2	0.548938	0.00747918	0.337934	0.0964737
Q92934	BAD	55.3	64.6	50.1	85.3	84.1	79	91.6	83.1	73.8	0.54713	0.00496727	0.547711	0.0171525
P06454	PTMA	276.8	482.9	294.7	664.7	438.4	435.8	435.8	472.2	394.1	0.545477	0.183364	0.304418	0.301595
Q9NQ88	C12orf5; TIGAR	273.7	399.8	343.4	499.7	483.4	501	447	447.5	411	0.54541	0.0134809	0.360425	0.0664854
Q99471	PFDN5	288.1	457.1	485.3	584.9	645	565.8	640.2	577.9	421.9	0.545302	0.0462558	0.414451	0.201828
P56945	BCAR1	20.8	22.2	28.2	36.8	34.2	32.8	34.6	27.6	27.1	0.543857	0.0131134	0.326783	0.143191
Q9Y4G8	RAPGEF2	21.7	24	19	30.6	33	30.7	26.5	29	21.1	0.543492	0.00387734	0.243579	0.221635
Q8TE02	ELP5	9.7	11.7	10.1	12.7	19.8	13.4	9.8	11.2	15.7	0.543142	0.109556	0.220428	0.409118
Q9H5X1	FAM96A	16.9	17.3	25	25.1	33	28.1	33	27.1	16.3	0.542091	0.0618776	0.367975	0.360321
P21291	CSRP1	1414.9	1893.2	1956.6	2779.7	2497.7	2388	2446.5	2315.5	2103.4	0.54201	0.0180544	0.382992	0.0544332
Q99871	HAUS7	22.5	28.9	31.8	35.8	41.7	43.6	41.5	30.1	41.4	0.541543	0.0249978	0.441667	0.100835
P34741	SDC2	606.9	519.7	499	940.2	615.3	810.4	829.4	803.3	895.7	0.541417	0.0691944	0.637252	0.00219486
Q8NDN9	RCBTB1	10.6	3.3	6.1	11	10.6	7.5	5.6	6.6	7.9	0.541019	0.274354	0.0071955	0.98878
P40616	ARL1	52.3	55.5	55.5	67.9	75.8	93.9	59.2	60.4	74.6	0.54101	0.0332866	0.250018	0.111463
Q9UKY7	CDV3	410.9	574.4	508.2	740.8	739.4	692.2	664.6	642.1	632.1	0.540593	0.0106804	0.376467	0.0375133
Q9BRS2	RIOK1	72.8	125.1	122.9	178.7	146.9	141	139.1	142	100.8	0.540512	0.078763	0.251521	0.399751
Q7L3B6	CDC37L1	47	64	56.1	84.6	82.1	76.3	71.8	73.8	53.4	0.540245	0.00998304	0.252057	0.261544
Q07343	PDE4B	29.3	50.8	42.3	62.8	55.5	59.6	48.4	56.9	53.9	0.539463	0.0486398	0.379237	0.142382
Q14376	GALE	249.4	337	346.4	456.3	457.7	441.5	454.4	413.8	398.8	0.539185	0.0108306	0.441777	0.0336419
Q9NT62	ATG3	432.1	613.9	624.1	792.8	854	780	785.2	696.2	628.7	0.539121	0.0191422	0.337377	0.129881
O75896	TUSC2	54.6	62.3	65.5	95.3	85.5	84.2	67.3	61	63	0.538887	0.00446687	0.0687311	0.471009
Q9GZP4	PITHD1	171.8	246.2	256.3	355.9	323.1	300.5	314.5	300.8	257.1	0.538655	0.0308195	0.371599	0.106218
Q53FT3	C11orf73; HIKESHI	94.9	144.5	132.8	184.5	178	178	173.2	183.5	160	0.538217	0.0206719	0.473249	0.0428347
P17174	GOT1	1166.5	1604.6	1573.5	2233.4	2078.2	1996.9	1874.9	1813.4	1562	0.538074	0.0141151	0.273177	0.151372
Q92882	OSTF1	202.3	275.1	277.2	375.4	361.5	358.8	359	326.4	288.8	0.538069	0.0106591	0.368506	0.0834374
P0CG30	GSTT2; GSTT2B	177.9	254.3	257.3	344	332.5	324.6	316.7	338.3	291.1	0.537964	0.0174376	0.456442	0.0434701
Q9Y6W3	CAPN7	74.7	96.6	99.3	137.1	130.7	124.9	128.5	124.5	110.2	0.537266	0.00889959	0.424602	0.0320843
Q14019	COTL1	905.5	1228.5	1273.9	1474.5	1886.8	1583.9	1845.3	1579.7	1444.6	0.537146	0.0388913	0.51492	0.0420246
O43318	MAP3K7	45.2	61.4	69.1	85.5	83.5	85.9	78.2	73.6	56.8	0.536817	0.0203392	0.247625	0.316454
Q9H0F6	SHARPIN	4.5	10.1	6.3	9.1	10.6	10.6	6.1	8	8.6	0.535815	0.143412	0.119189	0.757483
Q06210	GFPT1	887.8	1166.1	1185.2	1622.1	1564.9	1507.9	1303.3	1294.4	1221.1	0.535501	0.00880125	0.237526	0.124293
P31350	RRM2	461.9	492.3	534.8	739.9	742.4	675.3	462.4	376	339.1	0.535084	0.00186178	-0.338617	0.0697086
Q9NXJ5	PGPEP1	10.2	11.1	11	15.7	17.4	13.7	16.9	17.7	10.1	0.534974	0.0119873	0.468741	0.16388
Q5JS54	PSMG4	28.9	47	44.4	53.9	58.8	61.6	48	62	45.7	0.534936	0.0415662	0.372132	0.195797
P26447	S100A4	116.9	124.7	146.2	184.9	173.6	203.3	230.7	196.2	234.5	0.534744	0.00924203	0.77021	0.00370366
P35813	PPM1A	262.5	406.4	366.8	503	518.1	479.3	478.4	479.4	369.7	0.534741	0.0251118	0.358106	0.158979
Q6P2I7	EBLN2	59.7	107.7	99.4	155.4	124.9	106.1	101.5	131.6	67	0.534336	0.125504	0.169685	0.665543
O00533	CHL1	7.9	5.6	9.5	10.8	11.6	10.9	11	7.9	12.4	0.533888	0.0415115	0.444529	0.188261
P32121	ARRB2	18.3	23.2	21.5	27.7	32.8	30.7	21.1	25.8	20.9	0.533682	0.0103555	0.105933	0.498287
Q9NWV4	C1orf123	164.9	229.6	239.4	310.2	327.9	279.3	317.4	308.1	232.8	0.533296	0.0259249	0.437227	0.103165
P09497	CLTB	565.9	626.7	569.4	962.6	683.2	903.6	903.8	757.3	608.3	0.532944	0.0396575	0.365097	0.125554
O00410	IPO5	2093.2	3135.7	2813.6	3986.9	3734.4	3907.7	3167.7	3196.6	2434.1	0.532011	0.0195965	0.129597	0.559662
P10599	TXN	1683.5	2176.3	2671.8	3392.3	3062.9	2987	3597.5	3511.5	3108.7	0.531687	0.0356219	0.645562	0.0189673
Q16665	HIF1A	155.4	167.1	166.2	258.5	228.4	219.5	203.8	225.8	175.6	0.531536	0.00423356	0.308463	0.0608291
Q13938		942	1376.1	1236.1	1912.4	1632.5	1592.1	1725.8	1700.9	1385.4	0.531401	0.0316541	0.437142	0.0675117
Q9UQ53	MGAT4B	84.1	80.8	62.5	116.8	94.5	117.3	63.3	83.7	101.4	0.5311	0.0286799	0.127433	0.616088
P36969	GPX4	358.8	525.4	513.4	696.5	688	634.4	606.3	629.8	517.8	0.530618	0.0221677	0.327615	0.135077
Q92845	KIFAP3	140.5	198	229.5	268	289.4	263.1	264.2	249.9	232.6	0.530612	0.0367322	0.394638	0.0971704
Q14653	IRF3	109.4	135.4	152.2	204.4	199.2	169.8	172.9	163	129.7	0.530403	0.0233421	0.229952	0.273907
Q9H2P9	DPH5	75.3	112.6	100.8	163.1	135.3	118.5	120.7	117.4	104.4	0.53013	0.0661857	0.246533	0.211811
O60282	KIF5C	181.7	232.3	247.4	322.9	316.6	315.6	298.7	275.6	270.9	0.530129	0.00807067	0.35377	0.0473223
Q9GZZ9	UBA5	517	727.3	710.5	949.8	932	940.6	922.1	889.4	733.5	0.529901	0.0129123	0.380645	0.0918267
Q8N392	ARHGAP18	5.4	7.7	8.1	10	9.6	11	6.8	4.6	8.8	0.529467	0.0288885	-0.069709	0.832411
O94760	DDAH1	185.4	271.4	252.5	357.8	348	318	327	313.7	261.7	0.529466	0.021741	0.347371	0.121471
Q9Y5E3	PCDHB6	23.8	21.5	20.6	33.3	32	29.8	19.3	25	36.3	0.529167	0.00222985	0.290501	0.389847
P0DN79	CBS; LOC102724560; CBSL	148.3	204.2	209.6	267.2	270.1	273.8	220.3	184.3	212.6	0.529053	0.0135241	0.134911	0.459129
Q9NZ53	PODXL2	15.6	11	11.8	20.1	17.3	18	13.8	5.8	10.7	0.52878	0.026409	-0.341789	0.378177
Q9BRT9	GINS4	52.5	71.3	61.4	87.3	91.7	88.1	83.4	85.7	86.1	0.528296	0.00816816	0.462544	0.0131926
Q7Z422	SZRD1	175.6	248.8	210.9	301.5	308.3	306.3	278.6	263.1	207.1	0.528067	0.0116139	0.237142	0.279937
Q8IV50	LYSMD2	25	24.1	28.3	35.3	45.1	31.2	33.4	36.5	36.6	0.527932	0.0575234	0.460448	0.00421401
P30504	HLA-C	13.3	14.6	13.3	20.4	19.8	19.2	8.8	12.7	14.3	0.527819	0.000397185	-0.202685	0.346817
P52565	ARHGDIA	1114.7	1534.8	1617.2	2013.5	2274.3	1862.3	1999.4	1882.9	1762.5	0.527489	0.0331611	0.403802	0.0539402
P34949	MPI	329.9	515.2	526.9	680.1	688.9	607.9	695.7	662	556.9	0.526959	0.0427328	0.480763	0.0767238
O15554	KCNN4	123.1	98.3	112.7	163.6	153.5	164.3	90.4	105.5	120	0.526956	0.00355947	-0.080812	0.61583
O95721	SNAP29	225.3	308.3	314.2	409.6	413.1	398.5	340.4	405.5	292.5	0.526504	0.0127803	0.292566	0.218306
P62942	FKBP1A	1000.6	1307.4	1102.1	1656.3	1594.2	1661.4	1604.7	1629.1	1659.8	0.526467	0.00571096	0.521082	0.00570617
Q13286	CLN3	8.3	7.9	8.1	10.7	12.7	11.6	8.7	5	8.8	0.526399	0.00377072	-0.111031	0.657706
P16930	FAH	195.5	294.8	298.8	374.7	391.6	369.6	357.2	338.9	261.4	0.525556	0.0283807	0.279064	0.278118
P48147	PREP	1090.7	1461.8	1434.4	1923.9	1951.2	1861.7	1896.9	1773.9	1652	0.524979	0.0088432	0.416918	0.0326131
P09104	ENO2	496.1	718.7	709.9	982.8	913.4	872.7	1112.3	1211.2	1093.6	0.524679	0.0240784	0.828139	0.00363084
Q99102	MUC4	28.5	43.8	54.5	57.3	67.5	57.6	61.6	44.9	42.3	0.524551	0.0881317	0.23082	0.49041
Q9H098	FAM107B	169.5	241.7	223.8	280.1	337.7	295.2	374.3	368.3	331.8	0.523858	0.028765	0.758703	0.00451918
P49441	INPP1	198	279	240.8	366	330.9	334.8	310.8	340.9	283.4	0.52337	0.0156014	0.381539	0.0650253
Q8N1Q1	CA13	80.4	103.7	100.2	142.3	131.1	135.2	133.8	130.8	105.7	0.523275	0.00648619	0.38128	0.0671087
Q14914	PTGR1	291.3	412.5	381.6	558.7	494.7	506.5	528.6	459.8	402.9	0.523227	0.0186786	0.358207	0.118329
Q6IPR3	TYW3	95.7	117.8	160.5	184	190.9	162.6	179.3	164.6	116.9	0.523226	0.0590955	0.301102	0.340534
Q6P1N9	TATDN1	145.4	235.2	230.9	304.3	301.4	273.1	272.5	279.2	225.8	0.523182	0.0448133	0.34649	0.176177
Q92696	RABGGTA	249.9	320.2	300	444.1	408	397.9	376.7	359.9	323.3	0.522675	0.00732347	0.284675	0.0730033
P46934	NEDD4	135.6	191.7	184.3	272.2	235.7	226.9	187	198.3	189.9	0.522335	0.0293583	0.169047	0.302307
Q08174	PCDH1	452.5	394.8	394.8	579.3	566	638.5	322.9	391.5	406.2	0.522173	0.00357953	-0.14851	0.275315
Q9Y2S2	CRYL1	114.2	169.5	142.5	202.2	217.4	192.1	210.1	184.2	169.9	0.521294	0.0244975	0.404676	0.0811793
Q9UMX5	NENF	510.8	515.1	476.4	745.1	674.8	736.2	799.2	603	498.1	0.521251	0.000993265	0.339054	0.210679
Q86TP1	PRUNE; PRUNE1	150.7	188.1	183.6	253.1	240.7	255.9	224.2	258	210.3	0.521159	0.00394163	0.406659	0.0370428
P78417	GSTO1	836.4	1218.3	1131.9	1585.3	1537.9	1449.5	1591	1563.2	1324.1	0.521028	0.0194603	0.490933	0.0397882
Q9BY32	ITPA	657.4	970.8	924.8	1273.3	1218.2	1171.3	1222.4	1265.3	971.1	0.520753	0.0222621	0.438078	0.0873912
Q96LD8	SENP8	21.6	36.3	28.6	44.7	43.4	36	39.5	38.6	35.7	0.520731	0.0675782	0.395729	0.107292
O75157	TSC22D2	25.1	34.8	27.3	43.3	37.3	44.5	36.7	44	35.3	0.520682	0.0265825	0.411725	0.0737245
Q07812	BAX	148.6	187.8	216.1	254.6	284.7	253	249.4	247.6	211.3	0.520072	0.0224839	0.358386	0.0885186
Q15628	TRADD	38.8	62	43	67.5	69.1	69.6	51.7	79.4	65.8	0.519981	0.0439875	0.453399	0.17401
Q53T59	HS1BP3	43.2	71.4	66.8	80	92.5	87.6	90.7	84.4	68	0.519892	0.050196	0.422375	0.136169
Q8N4P3	HDDC3	16.1	28.9	28.1	35.4	37.4	32	30.4	33.8	29.7	0.519695	0.0755432	0.361254	0.184509
Q9BRF8	CPPED1	151.9	220.5	210.1	299.8	260.1	275.1	289.8	291.7	236.8	0.519518	0.0256699	0.490372	0.0480456
P55957	BID	48.4	69.5	51.5	82.9	81.3	78.4	77.9	67.7	61.9	0.518146	0.0220182	0.292677	0.1907
O60333	KIF1B	49.9	55	59.2	73.8	83	78.2	77.3	71	59.1	0.518086	0.00333674	0.337841	0.0731188
O43768	ENSA	261	315.2	237.3	426.2	363.9	374.8	493	387.1	401.7	0.517992	0.0174931	0.655957	0.0180396
O95749	GGPS1	24.8	39.6	34.3	51.3	43.3	46.7	47.7	45.6	30.7	0.517639	0.0444939	0.329218	0.287705
Q96IU4	ABHD14B	401.3	531.5	527.7	719.8	733.4	637.3	753.8	697.3	586.2	0.517386	0.0158912	0.480196	0.0420565
Q15181	PPA1	1186.5	1563.1	1456.9	2167.6	1957.6	1895.5	1787.8	1807.5	1546.7	0.517311	0.0121776	0.289709	0.0898581
Q13641	TPBG	106	90.3	82.7	135.2	123	141.1	70.9	78.6	105	0.517208	0.00991076	-0.132599	0.546029
P30307	CDC25C	12.4	11.7	14.4	18.7	18.7	17.7	19.9	17.8	11.7	0.517194	0.00319906	0.359653	0.233149
Q00537	CDK17	9.1	12.1	13.6	17.1	18.3	14.4	14.1	21.4	15.2	0.517058	0.0464421	0.542898	0.114052
P52306	RAP1GDS1	361.3	499.4	463.2	682.2	606.2	605.5	580.1	534.3	453.9	0.516566	0.0173407	0.244407	0.215406
P53609	PGGT1B	175.2	233.4	235.7	319.4	327.8	274.5	283.4	267.5	235.8	0.516565	0.0230816	0.288081	0.121804
Q9Y4E1	FAM21C; WASHC2C	17.4	37.7	26.2	36.4	40.1	39.8	37.3	33.7	31.3	0.516524	0.123556	0.331479	0.317236
P13798	APEH	1134.9	1573.5	1505.4	2134.8	1987.1	1905.5	1840	1726.3	1436.3	0.516414	0.016404	0.247556	0.221431
Q99447	PCYT2	341.1	492.3	467	670.1	613.6	575.4	572.8	549.5	462.5	0.515649	0.0264634	0.285345	0.17489
P23458	JAK1	105.8	93.9	90.7	135.3	142.7	137.1	114.8	112	195.3	0.515417	0.00123854	0.539543	0.188126
P49914	MTHFS	60.4	99.1	96.3	136.2	121.3	108.1	122.1	116.6	86.1	0.51525	0.069594	0.344535	0.241682
O60336	MAPKBP1	4.9	9.9	7.8	12.6	8.4	11.3	15.1	9.3	11.6	0.515211	0.165474	0.671674	0.114963
P53801	PTTG1IP	98.2	92.9	97	149.7	123.9	138.1	60.8	65	77.7	0.515024	0.00569589	-0.501541	0.00611485
Q9BUL8	PDCD10	193.3	289.8	271.8	376.8	345.8	356.1	304.7	308.5	213.8	0.514936	0.0253033	0.131602	0.604782
O76095	JTB	58.3	53.5	63.3	85.8	80.9	83.5	64.3	62.8	58.5	0.514903	0.00137998	0.0840176	0.351312
P21399	ACO1	501.9	731.6	736.8	917.6	965.3	930.6	932.3	914.9	791.4	0.513951	0.0233903	0.421357	0.0670505
P51452	DUSP3	135.3	172.4	173.5	240.8	230.3	216	208.7	240	206	0.513883	0.00900701	0.444197	0.0254208
Q9NVG8	TBC1D13	92.2	123.1	135.4	185.9	159	155.5	155.8	141.8	121.3	0.512844	0.0358532	0.256368	0.235431
Q6GMV2	SMYD5	60.1	91.5	83.7	111.2	102.3	122.2	99.5	105.2	94.1	0.512671	0.0388877	0.344679	0.100956
P15311	EZR	905	1339.1	1236.4	1765.2	1617.4	1580.4	1452.5	1463.4	1333.9	0.511918	0.0257081	0.2881	0.135385
Q5VT98	PRAMEF20	7.9	9.8	8.2	14.3	11.5	11.1	10.6	13.2		0.510669	0.034752	0.462972	0.076934
P57764	GSDMD	218.5	284.7	282.2	363	375.6	379.9	347.3	339.8	311.7	0.510066	0.00753943	0.346768	0.0425213
Q96FV2	SCRN2	23.6	29.9	22.9	33.3	40.4	35.1	37.8	47.1	37.6	0.510034	0.0247882	0.681137	0.0161613
Q8IYB1	MB21D2	202.2	245.4	234.4	344.7	314.6	311.9	275.2	234.1	247.8	0.509997	0.00446051	0.150712	0.2306
Q07960	ARHGAP1	1593.5	2043.7	2077.2	2826.4	2758.8	2551.8	2653.6	2510.8	2226.4	0.509895	0.0102153	0.371129	0.0492612
Q9HAS0	C17orf75	234.9	291.3	349.9	392.8	453.9	400.7	396.6	378.4	311.5	0.509757	0.0320444	0.310521	0.170991
P53041	PPP5C	830	1160.3	1152.6	1581.9	1496.2	1395.9	1389.8	1267.9	1109.8	0.509469	0.0216711	0.261511	0.199762
Q96IV0	NGLY1	9.5	11	11.9	12.8	18.6	14.7	15.8	20.2	20.2	0.508773	0.0685774	0.794576	0.00815119
P62258	YWHAE	2171.1	2919.2	2925.4	3939.2	3753.2	3710.6	3800.5	3646.1	3090.1	0.508513	0.0122361	0.394523	0.0638107
Q5VW32	BROX	334.9	417.3	440.8	568.6	578.7	549.4	599	566	535.4	0.508137	0.00722387	0.51128	0.010241
P23528	CFL1	3576.6	5097	4797.4	6760.2	6271.9	6124.3	6120.7	5935.8	5406.3	0.50797	0.0196594	0.374428	0.0600885
P17655	CAPN2	1114.6	1570.7	1426.5	1993.8	1932	1921.1	1812.8	1823.5	1641.6	0.507902	0.0132905	0.360194	0.0572562
P31749	AKT1	259.9	368.6	343.4	476.4	452.3	453.1	432.1	422.6	368.2	0.507669	0.015552	0.331427	0.0949293
P06702	S100A9	39.3	53.2	53.4	44.9	66.8	95.7	50.2	54.9	52.8	0.507436	0.254806	0.114031	0.456802
Q9Y6A5	TACC3	70.8	105	97.4	136.8	127.1	124.4	90.4	99	71	0.507214	0.0253928	-0.069228	0.763897
Q9Y6B6	SAR1B	217.4	274.2	262.5	347.5	358.9	365.2	287.9	281.3	261.7	0.506939	0.00424453	0.139919	0.24953
Q9NUJ3	TCP11L1	92.2	116.5	123.1	166.4	148.9	156.1	131.4	150.7	128	0.506638	0.0120892	0.305662	0.090622
Q8IVD9	NUDCD3	667.8	870.1	924.8	1168.1	1182.6	1147.4	1047.9	942.5	779.6	0.506331	0.0118897	0.169645	0.406214
Q04917	YWHAH	849.7	1186.3	1130.1	1592.5	1454.1	1449.6	1382	1354.4	1135.7	0.505999	0.0177964	0.290409	0.144573
Q9NZD2	GLTP	201.3	281.8	286.2	333.2	383	376.1	346.9	322.2	316.6	0.505751	0.0273381	0.357602	0.0684446
Q9BRP1	PDCD2L	40.7	60.7	42.7	72.5	61.6	70.5	56.6	64.5	40.6	0.505736	0.0485343	0.166249	0.569515
Q96F85	CNRIP1	150.5	215.4	195.1	268.2	257.9	270.4	243.1	252.9	210.8	0.505674	0.0159288	0.333301	0.102178
P68036	UBE2L3	647.6	882.1	860.3	1098.3	1151.3	1142.2	1219.7	1088.3	933.5	0.50504	0.0120498	0.439651	0.0636275
Q13163	MAP2K5	21.6	28.3	33.6	37.6	39.1	41.8	41.8	40.5	41.2	0.505039	0.0339321	0.564663	0.0188102
Q9NUP1	BLOC1S4	4.2	8.2	6.7	9.2	8	9.9	9.3	8.5	6	0.50472	0.107935	0.317389	0.364466
O95861	BPNT1	891.6	1271.9	1191.4	1614.5	1618.7	1526.3	1585.1	1605.2	1330.1	0.50454	0.0173079	0.430181	0.0560102
P35270	SPR	136.8	198.2	195.5	279.3	239.9	233.4	245	222.8	191	0.504531	0.0397399	0.312488	0.16795
O00764	PDXK	174.4	223.1	253.4	274.6	346.5	302.2	332.5	295.3	294.1	0.504364	0.043314	0.502174	0.0262215
Q9NRH1	YAE1D1	24	38.6	35.5	49.7	43.5	45.9	40.2	52.4	34.3	0.503797	0.0463551	0.371367	0.238622
Q12792	TWF1	1042.6	1434.6	1412.9	1932	1833.5	1748.8	1626.7	1542.4	1378.8	0.503371	0.0171105	0.225393	0.208938
P07737	PFN1	2054	3065	2698.6	3780	3623.7	3670.6	3543.7	3628	3019.6	0.502418	0.0221748	0.38254	0.0875402
P34896	SHMT1	600.2	968.2	817.3	1320.1	1012.7	1046.3	902.7	986.3	698.7	0.502226	0.0837317	0.117258	0.648267
O95905	ECD	10.1	13.4	13.5	19	15.8	17.6	16.5	19.2	11.7	0.502042	0.024064	0.357362	0.231761
P42684	ABL2	57.4	69	64.4	107.8	84.5	77.8	65.7	82.9	68	0.501432	0.0526604	0.182972	0.247643
Q9NRG1	PRTFDC1	100.3	125.5	119.2	149.2	171.2	167.9	149.7	146.4	103.5	0.501171	0.00945993	0.21196	0.336949
P41240	CSK	324.8	465	448.2	592.2	571.1	588.5	540.8	498.5	480.7	0.500827	0.0185624	0.29606	0.119844
P04818	TYMS	387.7	476.4	502.2	614.1	663.9	654.9	616.8	563.3	581.5	0.500493	0.00758682	0.366612	0.025783
Q9H993	C6orf211; ARMT1	184.8	227.3	239	295.5	312.1	312.9	321.5	297.9	369.4	0.499539	0.00671579	0.6028	0.0135432
Q9UHY1	NRBP1	234	346.8	324	425.1	406.9	447	351.7	354.4	313.3	0.499345	0.0264631	0.172049	0.359091
P55212	CASP6	68.4	101.8	103.2	139.2	119.6	127.6	116.2	121.4	107.9	0.499082	0.0414815	0.337672	0.116501
P25098	ADRBK1; GRK2	252.4	321.5	289.6	442.6	383.4	394.2	340	373.1	323	0.49885	0.0116851	0.262895	0.0811478
P53004	BLVRA	538.7	729.8	756.2	971.9	968.5	920.3	927.8	893.8	777.2	0.49866	0.0167969	0.360137	0.080702
O75828	CBR3	303.6	413.7	402.9	544.3	550.6	487.5	561.4	561.4	486.2	0.498358	0.0188489	0.522408	0.0194035
Q8N128	FAM177A1	23	22.5	19.5	30.9	27.6	33.3	27.7	31.5	32.2	0.498054	0.0107445	0.491754	0.00771098
P13929	ENO3	99.2	124.9	123.3	165.1	168.7	156.8	154.2	144.5	140.6	0.497949	0.00614164	0.338609	0.0295473
Q9NUG6	PDRG1	45	56.4	62.3	97.6	71.9	61.6	69.6	68.7	56.8	0.497463	0.130799	0.253159	0.184858
P15056	BRAF	21.3	23.8	22.7	33.5	31.8	30.4	24.5	31.3	30.7	0.497234	0.00127817	0.351415	0.0529308
O60658	PDE8A	6.2	7.2	8.5	12.2	9.7	9	13.8	10	7.3	0.496676	0.0634652	0.505984	0.199869
Q9HBK9	AS3MT	33.7	44.5	43.3	60.1	62.3	49	52.9	42.3	48.5	0.496411	0.0359028	0.242104	0.182747
Q05193	DNM1	244.9	395.9	368.8	488.3	484.9	450.8	445.7	419.1	346.8	0.496165	0.0451064	0.26313	0.288614
Q9Y5Y2	NUBP2	101	127.6	132.5	161.7	174	173.6	160.5	158.2	140.2	0.496117	0.00954074	0.345781	0.0495312
P21980	TGM2	1866.8	2637.1	2689.9	3456.9	3436.4	3251.9	3495.3	3338.8	3249.1	0.495971	0.0229177	0.487128	0.0250049
Q9UKL6	PCTP	26.2	32.2	30.1	39.9	40.2	44.7	40.1	36.3	43.3	0.495869	0.00670053	0.435674	0.0178361
O60443	DFNA5; GSDME	103.6	139.5	125	165	170.6	183.4	167	142.2	141.4	0.495637	0.0128886	0.29175	0.109253
Q00266	MAT1A	4.5	9	10.2	11	11	11.4	13.1	8.5	5.7	0.494961	0.136688	0.204014	0.687017
Q9P000	COMMD9	123.4	167.9	165.9	223.6	204.5	216.1	191.4	214.3	169.2	0.494683	0.0159768	0.330486	0.114489
Q8N9N7	LRRC57	143.5	178.5	171.7	200.6	220.5	274.5	286.6	193.3	272.6	0.494623	0.0517735	0.608057	0.0495042
Q9BUF5	TUBB6	722.5	951.2	918.3	1335.2	1144	1171.8	1088.7	1130.7	1041	0.494226	0.0191889	0.330983	0.0426509
P40123	CAP2	488.5	631	628.2	848.7	812.8	800	688.5	661.4	596.7	0.49408	0.00845241	0.155499	0.289546
Q8TEA1	NSUN6	49.6	61.2	58.7	71.4	78.7	88.6	99.6	109.9	93.4	0.493913	0.0194583	0.837556	0.00172978
Q8N8R5	C2orf69	24.7	34.6	37.4	41.9	48	46.2	45.5	50.1	31.1	0.493079	0.0367286	0.389829	0.220781
A0A024RBG1	NUDT4; NUDT4P1; NUDT4B	6.3	10.8	10.4	15.5	11.8	11.4	8.8	14.1	15.8	0.492902	0.126909	0.492902	0.217276
A0AVT1	UBA6	900.4	1292.9	1269.1	1626.9	1661.5	1583.6	1508.5	1502.4	1288.4	0.492742	0.021938	0.312329	0.129062
O43583	DENR	204.4	320.2	272.9	385.2	353.2	383.7	318.8	351.6	304.6	0.492645	0.0371353	0.289918	0.179221
O43665	RGS10	88.5	144.6	143.5	174.1	182.9	172.8	170.7	164.9	149.3	0.492415	0.0531028	0.364654	0.139162
P55039	DRG2	5.9	14.3	15.7	14.1	19	17.4	16.7	14.3	6.2	0.4923	0.223681	0.0513188	0.926464
Q5GLZ8	HERC4	194.3	251.9	261.6	334.3	331.9	329.4	353.1	332.4	318.3	0.492224	0.0103622	0.504058	0.0133379
Q5W0Z9	ZDHHC20	58.8	40.7	38.1	53.5	73.8	66.2	35.5	45.7	42.8	0.491853	0.101643	-0.15014	0.562204
Q15036	SNX17	28.2	48.2	46.2	51.2	56.8	64.4	50.8	48.5	56.9	0.491801	0.0889363	0.349435	0.176664
Q7Z4G1	COMMD6	86	117	105.6	146.5	134.2	153.2	146.2	139	122.3	0.491625	0.0170926	0.401062	0.0455264
P55010	EIF5	1259.2	1703.4	1581.8	2295.4	2041.4	2050.3	1807.6	1834.9	1691	0.491071	0.0171766	0.230993	0.132815
P07205	PGK2	54.9	88.8	80.3	112.2	100.8	101.8	106.8	128.8	90.7	0.490937	0.0488949	0.5427	0.0857154
P50452	SERPINB8	280.5	366.1	367.5	507	483.5	434.6	445.8	404.8	380	0.490863	0.0186875	0.279162	0.105193
P55263	ADK	1043.6	1491.9	1355.1	1787.6	1901.3	1777.6	1872.2	1794.1	1646	0.490625	0.0192017	0.449344	0.0330467
O00299	CLIC1	1017.4	1449.2	1363.6	1898.7	1839.7	1643.2	1748.9	1710.6	1678.4	0.490615	0.02775	0.423759	0.0309752
Q96S82	UBL7	18.2	27.1	27.4	29.8	34.5	37.8	32.7	33.6	31.6	0.489956	0.0617173	0.429353	0.0522463
P07741	APRT	426.5	612.6	584.1	810.4	773.6	695.6	773.2	769	689.8	0.48994	0.030973	0.459496	0.0336922
P50395	GDI2	1832.5	2501.6	2413.9	3194.3	3244.1	3038.3	2976.5	2853.1	2593.8	0.489925	0.0142026	0.319943	0.0790882
Q8WUX2	CHAC2	40.8	47.3	53.4	66	67.9	64.8	70.4	62.2	50.1	0.48979	0.00704665	0.368675	0.118492
Q9HC38	GLOD4	879.2	1186.7	1148.4	1579.4	1540.5	1393.4	1546.8	1467.1	1306.5	0.489678	0.0181126	0.42666	0.0370262
Q9NP79	VTA1	329.5	488.9	483.7	611.6	608.5	607.5	600.6	550.7	438	0.48911	0.028593	0.287551	0.249063
Q9NY33	DPP3	1100.3	1562.2	1542.3	2062	2023.3	1814.1	1973.7	1858.7	1528.2	0.488531	0.0289219	0.350357	0.128295
Q9H0W9	C11orf54	55	78.6	74.8	101.2	100	91.1	100.6	118.7	92.5	0.488095	0.0247878	0.581266	0.0318206
P16949	STMN1	2654.3	3694.7	3262.8	4814	4393.9	4273.3	4347.9	4091	3724.8	0.48807	0.0198441	0.339704	0.0729188
Q5T6V5	C9orf64	18.3	25.2	21.4	29.2	32.1	29.7	35.3	33.9	26.8	0.487648	0.0164236	0.564816	0.0348701
P22102	GART	2952	4086.3	3982.4	5303	5226.2	4913.1	4803.9	4527.9	4088.7	0.486672	0.0180428	0.284223	0.127958
O95361	TRIM16	18.4	20.2	13.5	19.6	30.8	22.6	23.8	16.1	19.8	0.486613	0.148608	0.196448	0.444823
Q6PII3	CCDC174	8.3	15.2	13.4	18.7	16.5	16.5	11.6	14.8	14.8	0.486543	0.0876523	0.159024	0.571002
Q96BN8	FAM105B; OTULIN	72.8	102.5	91.1	128.7	128.4	115.9	120.4	116.9	101.8	0.485582	0.0209777	0.348117	0.079519
Q9Y3P9	RABGAP1	491	653.7	615.4	866.4	797.5	800.4	704.9	692.9	646	0.485521	0.0122013	0.215597	0.14483
Q92823	NRCAM	154.3	160.8	166.2	213.9	230.8	229	219.7	221.6	229.8	0.48517	0.000546709	0.479591	0.000166135
Q9UQ16	DNM3	88.8	136.8	103.5	168.9	135.6	156.1	132.5	149.2	119.7	0.484988	0.0633587	0.286515	0.219501
P62937	PPIA	6593.7	9245.4	8407	12184.6	11046.2	10689.1	10994	11300.6	9952.6	0.484379	0.0233681	0.411421	0.0390795
Q9Y2U5	MAP3K2	20.5	24.2	31	36.9	36.9	32.1	42.5	41.6	34.8	0.484337	0.0439305	0.651384	0.0213166
Q96GA7	SDSL	41.8	57.2	55.7	81.1	68.9	66.4	63.3	71.1	57.6	0.484227	0.0370144	0.311633	0.118504
P09211	GSTP1	2011.5	2649.9	2699.1	3394.7	3620	3280.5	3512	3401.7	2937.5	0.484096	0.0157643	0.420496	0.0426076
O15344	MID1	63.2	93	81.9	126	97.2	109.8	99.9	106.3	97.6	0.483955	0.0584177	0.351554	0.0733295
Q8N999	C12orf29	11.3	10.3	12.3	12.4	22.8	12.2	15.7	13.5	16.7	0.483602	0.27345	0.437209	0.022525
Q12933	TRAF2	141.7	215.1	213.8	268.8	259.8	269.2	246.1	254.9	219.3	0.483547	0.0362933	0.336118	0.132934
Q9Y244	POMP	134.3	194.5	157.7	235.4	218.9	225.8	231.5	248.7	268.7	0.483307	0.0237328	0.622333	0.0131042
A6NDG6	PGP	269.6	384.7	389.2	517.8	490.2	449.8	485.1	454.6	354.3	0.482362	0.0345039	0.310407	0.207648
Q6IBS0	TWF2	697.6	978.4	937.6	1207.5	1226.3	1217.4	1089	1038.3	938.6	0.482332	0.0169471	0.230272	0.199157
P00491	PNP	159	233.9	222.8	288.5	291.2	280.3	275	264.8	239.8	0.482109	0.0259253	0.340507	0.0994944
Q9NPH2	ISYNA1	414.4	561	509.7	714.7	666.3	693.3	593.9	514.2	488.3	0.482064	0.0121811	0.104262	0.525649
O43294	TGFB1I1	22.1	31.4	35.5	35	47.4	41.9	34.9	35.1	28.9	0.481949	0.0925571	0.152165	0.500029
O15067	PFAS	1376.2	1809.2	1790.9	2378.4	2355.5	2215	2217.7	2083.1	1938	0.481711	0.0119303	0.326195	0.0610299
P47224	RABIF	69.6	99.7	88.5	125.9	116.6	117.4	102.4	110.1	86.4	0.481344	0.0213938	0.213411	0.28909
O15514	POLR2D	105.1	93.3	96.3	165.1	101.6	144.6	159	114	115.3	0.480944	0.110813	0.397925	0.109465
Q8IZ07	ANKRD13A	33	46.6	37	58	52.6	52.1	48.5	39.7	28.3	0.480646	0.0260817	-0.00123783	0.996481
Q9H4A4	RNPEP	962.8	1308.4	1216.8	1664.2	1614.3	1585.9	1644.1	1540.7	1373.8	0.479862	0.0123168	0.386191	0.0515737
O14579	COPE	496.2	662.6	695.5	898.6	850.2	837.2	754.6	781.7	619.6	0.479848	0.0193654	0.217416	0.274621
Q16658	FSCN1	3399.8	4847.3	4384.9	6190	5737.5	5688.7	5519.5	5390.7	4855.4	0.47982	0.021852	0.319697	0.091701
Q9BV20	MRI1	284	396	378.6	508.5	493.5	473.8	468.1	460.4	381.5	0.47934	0.0184663	0.307409	0.132536
Q8TBE9	NANP	94.8	121.4	132	146.7	186.3	152.4	160.5	147.6	142.1	0.479258	0.051016	0.37065	0.051045
O14964	HGS	490	731.6	682.5	947.8	849.5	857	827.2	881.2	643.2	0.479222	0.0356055	0.304533	0.221417
P30085	CMPK1	756.3	1051.1	955.8	1223	1360.2	1268.3	1383.2	1283.3	1148.7	0.47908	0.0193071	0.465419	0.0335343
P31939	ATIC	2588.2	3471.3	3381.6	4421.6	4444.5	4293.1	4412.9	4010.6	3786.6	0.479045	0.0121033	0.371048	0.0511574
Q99497	PARK7	1304	1843	1752.8	2400.9	2251.3	2175.2	2297.2	2204	2011.4	0.478613	0.0231271	0.410511	0.0450486
Q7Z2W7	TRPM8	13.3	16.7	11.2	20.9	14.2	22.3	15	23	19	0.478406	0.143088	0.468318	0.134261
P16083	NQO2	18.2	23.1	20.8	28.3	30.5	27.7	26.7	27.9	25.6	0.478107	0.00790376	0.369009	0.0181638
Q6ZS17	FAM65A; RIPOR1	13.3	25.4	23.4	28.8	28.2	29.5	23.7	27.3	20.2	0.478107	0.096773	0.197284	0.516599
Q9H9H4	VPS37B	104.4	139.9	128.9	171.6	187	161.2	148.7	159.3	153.3	0.478008	0.0192695	0.305756	0.0548634
P42025	ACTR1B	130	166.8	168	222.2	212.9	212.2	200.1	214.2	149.3	0.477824	0.0091537	0.278062	0.230785
Q15750	TAB1	128.5	143.7	140.1	186.7	204	183.4	179.6	162.8	164.6	0.477608	0.0023663	0.298291	0.0108922
P22061	PCMT1	489.1	711.2	671.4	888.4	867.6	849.9	844.5	852.1	728.8	0.477433	0.0241662	0.373873	0.0801141
Q9NS18	GLRX2	10.3	10.2	10.1	14	13.8	14.8	7.7	6.9	4.3	0.477322	0.000210461	-0.695145	0.0192028
Q5T7W7	TSTD2	19.8	32.6	28.7	41.8	39.6	31.5	42.1	36.5	42.4	0.477272	0.097244	0.577233	0.0351064
O95528	SLC2A10	30.6	38.7	29.8	47.2	41.8	48.9	25.5	28.5	26.7	0.476665	0.02207	-0.296316	0.108117
Q8N8N7	PTGR2	144.6	200.1	202.5	255.1	256.3	249.7	261	231.6	229.7	0.476018	0.0199743	0.40053	0.0529671
P53367	ARFIP1	373.8	432.6	471.8	618	607	552.3	513.6	517.3	478.6	0.475574	0.0089331	0.239957	0.0678845
Q9H4K7	GTPBP5; MTG2	7.2	6.4	6.9	8.7	7.4	12.4	8	8	10.3	0.475338	0.15336	0.359439	0.0733574
Q9UMY4	SNX12	421	596.6	561.7	756.4	744.8	693.9	748.5	672.8	594.2	0.475001	0.0227341	0.351853	0.105468
Q92609	TBC1D5	280.7	382.3	390.7	503.7	511.9	448.6	514.8	501.3	391.3	0.474648	0.0279374	0.417568	0.0889788
Q9H074	PAIP1	422.8	550.9	552.7	738.7	687.7	694	670.7	653	579.1	0.474203	0.0125109	0.317991	0.0709293
Q9NRS6	SNX15	12.6	12	9.6	19.2	18.6	9.7	16.6	9.9	18.2	0.473931	0.238827	0.386279	0.264975
Q9Y2H1	STK38L	65.5	108.6	90	126	125.8	114.9	99	122.6	102.3	0.473516	0.0582415	0.294464	0.241165
Q8TEX9	IPO4	766.2	1050.2	999.3	1329.6	1306.1	1273.6	1154.8	1177.3	947.3	0.473417	0.0148592	0.219938	0.24674
Q7RTS9	DYM	70.4	77.8	85.1	98.2	116.2	109.5	96.2	84.8	66.1	0.473362	0.0110538	0.0829087	0.661538
Q8TB03	CXorf38	41.3	66.5	57.4	75	70	84.3	65.4	76.4	66.8	0.473023	0.0652895	0.336525	0.150104
Q9C0C9	UBE2O	1066.9	1507.6	1470.5	1907	1833.7	1873.3	1773	1759.1	1653.3	0.472889	0.0214871	0.358316	0.0599273
P11172	UMPS	900.1	1192.8	1165.4	1487.3	1550.8	1483.5	1461.9	1425.9	1238	0.472714	0.0117539	0.340554	0.0677754
P47895	ALDH1A3	3206.6	4209.3	4167.4	5620.3	5338.9	5112.8	4583.5	4161.6	3892.4	0.472503	0.0140391	0.125665	0.412248
Q6P3X3	TTC27	113.2	130.2	136.4	172	178.5	176.4	164.1	153.4	163.4	0.472289	0.00242268	0.340497	0.0121635
Q9H3P7	ACBD3	784.1	897.6	1082.3	1313	1304.2	1217	1115.2	1091.9	943.5	0.472168	0.0179685	0.188869	0.275823
Q6NXE6	ARMC6	140.4	170.1	188.3	239	241.2	211.6	212.8	223	205.2	0.471894	0.0189849	0.361863	0.0333716
O75083	WDR1	1703.5	2248.4	2296.8	2911.4	2931.8	2817.9	2633.6	2501.5	2310.4	0.470994	0.0141742	0.252813	0.133135
P15170	GSPT1	654.7	912	902.3	1211.5	1125.7	1084.8	1021.6	1015.8	844.9	0.470913	0.0260766	0.223294	0.248998
Q15257	PPP2R4; PTPA	526.6	788.4	722.2	933	961.4	928.7	996.2	927.7	856.5	0.470693	0.0297879	0.448705	0.0485912
Q9BRT8	CBWD1	93.1	109.6	116.8	156.7	142.3	143.6	149.7	161.9	142.8	0.470188	0.00809077	0.508147	0.00741051
P12955	PEPD	412.2	568.3	581.1	735.1	760.5	666.8	768	663.5	597.6	0.469608	0.0305323	0.377815	0.101467
Q9Y281	CFL2	385.7	481	511.4	664.5	656	587.4	583.8	561.2	530.6	0.469305	0.0172451	0.281997	0.0723177
Q96DE0	NUDT16	53.3	60.2	67.7	84.9	85.3	80.6	90	76.5	66.2	0.468954	0.00631182	0.360888	0.0998803
Q07817	BCL2L1	13.7	22.5	16.4	26.7	23.9	22.2	15.2	23	19.8	0.468876	0.0820216	0.14099	0.629359
P48960	CD97; ADGRE5	441.8	366.2	423.4	564.2	534.9	604.9	319.5	382.6	488.5	0.468626	0.00667216	-0.0486107	0.814587
Q13085	ACACA	1316.7	1675.8	1606.3	2174.6	2098.9	2089.8	1917.5	1778.6	1629.5	0.468518	0.00653484	0.211687	0.153704
Q13867	BLMH	614.5	797.7	817.2	1026.2	1051.8	1005.8	961	910.2	815.5	0.468054	0.0124434	0.26918	0.120142
O75874	IDH1	1147	1583.4	1589.7	2047.2	2059.7	1868.6	1966.1	1846.9	1544.7	0.467995	0.0255719	0.310549	0.14739
Q9Y3C8	UFC1	344.6	473.2	445	582.1	597.6	566.8	626.4	566.3	475	0.46784	0.0157558	0.401234	0.0834475
Q8NEC7	GSTCD	201	242.2	255.2	328.4	317.2	320.2	314.5	283.4	266.9	0.467671	0.00590573	0.308313	0.061225
Q9UDY8	MALT1	210.2	292.9	286.4	392.8	362.7	336.2	343	326.9	262.8	0.467565	0.0319552	0.240474	0.256882
Q96EY5	FAM125A; MVB12A	60.2	82.4	71.5	98.8	100.8	96.4	89.1	88.1	81.7	0.467312	0.0139386	0.27411	0.0935707
Q9NRF2	SH2B1	14	22.1	16.8	24.4	23.2	25.5	23.9	22.7	17.9	0.466604	0.0524306	0.286031	0.266952
Q96JY6	PDLIM2	9.5	17.9	20.8	25.1	21.7	19.8	19.4	28.2	24.3	0.466489	0.175107	0.576959	0.13577
Q9UHJ6	SHPK	106.6	133.4	123.7	165.3	179.6	157.6	166.8	170.1	132.4	0.466375	0.0103341	0.367762	0.070563
Q92990	GLMN	85.3	105.3	112.5	146	130.9	141.7	144.7	127.8	98.5	0.465778	0.014348	0.291625	0.224288
P13639	EEF2	8308.8	11097.7	10753.9	14353.8	14002.3	13288.8	13037.2	11853.7	11299.7	0.465484	0.0147725	0.262959	0.119167
Q5W0V3	FAM160B1	129.6	159.2	178.7	201.7	214.1	229.7	199.7	197.1	176.8	0.465451	0.0224516	0.295079	0.0916443
P24666	ACP1	407.7	499.4	511.1	617.8	690.1	650.1	688.8	639.9	668	0.46532	0.00975881	0.493557	0.00564648
Q9H777	ELAC1	9.8	8.5	10.6	11	16.4	12.5	13.5	9.8	12	0.465319	0.100252	0.288599	0.159553
Q562R1	ACTBL2	95.7	182	101.7	204.1	127.5	192.2	114.2	175	91.4	0.465296	0.258918	0.00455588	0.991972
P07437	TUBB	1208.3	1682.1	1686.9	2080.2	2136.7	2102.4	2066.7	1958.9	1851.5	0.465268	0.021993	0.360608	0.0638646
P80217	IFI35	86.4	122.8	105.6	146.2	142.6	145.8	130.8	138.5	107.5	0.465253	0.0194973	0.259363	0.215235
Q8N6N3	C1orf52	47.6	65.9	60.2	81.5	85	73.3	96.4	91.7	74.9	0.465234	0.0265225	0.598465	0.0246166
Q9P2T1	GMPR2	287.9	363.7	364.6	460.8	484	457.5	472.2	414	362.7	0.464611	0.00857841	0.297474	0.128518
Q4V348	LOC653501; ZNF658B	37.5	48.4	68.9	75.9	82	55.7	67.6	60.1	48.8	0.464506	0.182314	0.189263	0.536251
P10768	ESD	659.4	891	916.3	1173.5	1170.1	1058.8	1203.2	1150.8	1020.8	0.46397	0.0256962	0.45222	0.0367195
P62330	ARF6	350.6	514	536.1	658.3	630.2	643.4	677.8	747.9	578.9	0.463872	0.0400163	0.517166	0.0577333
O43847		956.4	1266.6	1182.3	1672.8	1488.1	1535	1453.9	1391.7	1260.5	0.46362	0.0163183	0.269987	0.0981795
Q96AC1	FERMT2	1147.3	1623.2	1588.4	2072.5	2012.7	1925.7	1811.5	1869.1	1621.7	0.463617	0.0257309	0.282654	0.138762
Q9H900	ZWILCH	21.7	32.7	22.4	36.2	31.7	38	25.1	38.2	33.2	0.463524	0.0732795	0.329423	0.276546
O00151	PDLIM1	539.6	715.6	615.1	879.6	830.7	868.5	757.1	726.2	696.3	0.46343	0.0112551	0.220794	0.128407
Q3ZCW2	LGALSL	59.6	90.1	76.3	109.2	97.1	105.3	109.8	105.7	96.7	0.463372	0.039947	0.466148	0.0405793
Q96B36	AKT1S1	136.6	170.6	166.8	225.1	210.2	218.1	180.3	165.7	148.4	0.463079	0.00668988	0.0607917	0.656297
P10746	UROS	68.5	124.8	98.3	136.9	128.7	136.2	136.1	140.9	125.1	0.462487	0.089608	0.463564	0.0950836
P19474	TRIM21	20.1	29.3	30.1	33.2	37.8	38.5	38.9	38	37.2	0.461904	0.0504613	0.521272	0.0237252
O95747	OXSR1	404.6	593.2	526.1	830	647.4	621.5	610.7	738.1	575.3	0.461865	0.0890682	0.336416	0.146174
Q5MNZ9	WIPI1	95.3	116.1	120.2	158.7	152.8	145.2	134.4	152.9	121.7	0.461803	0.00849002	0.302657	0.0959015
P52895	AKR1C2	41.9	46.9	60.7	69.1	67.1	69.7	65.9	65.3	68.3	0.461798	0.0296012	0.416243	0.0429838
Q6XUX3	DSTYK	49.5	61.6	64.7	79.4	77.2	85.5	69.6	75.7	73.7	0.461668	0.0136783	0.316996	0.0443009
P40925	MDH1	1849.6	2580.2	2424.8	3479.8	3066.1	2893	3085.3	3093.5	2735.9	0.461546	0.0379632	0.379114	0.0524376
Q9H3H3	C11orf68	186.8	280.1	302.4	371.1	362.3	325.9	345.2	334.5	250	0.461493	0.063782	0.273219	0.314086
Q13546	RIPK1	207.7	333.6	292.5	396.7	377.5	373.7	344	338.5	290.2	0.461224	0.0501283	0.222294	0.320025
Q9H832	UBE2Z	190.4	272.2	287.1	342.7	343.2	345.9	347.3	355.4	266.2	0.460778	0.0353026	0.370034	0.152407
O00308	WWP2	27.2	30.5	30.8	45.7	36.5	39.6	30	26.6	23.8	0.460765	0.0194735	-0.138482	0.273996
P12081	HARS	1897.2	2798.6	2565.5	3660.6	3170.1	3162.3	3123.6	3029.6	2504.1	0.46069	0.0451257	0.253689	0.233482
Q9BZQ8	FAM129A	2230.5	2665	2770	3478	3606.5	3458	2697	2382.3	2272.9	0.459765	0.00502578	-0.0602039	0.642607
O15212	PFDN6	990	1467.6	1210.7	1855.1	1593.7	1596	1547	1624.6	1317.3	0.459685	0.0480802	0.29125	0.174747
Q17R31	TATDN3	20.6	35.2	32.8	39.5	39.6	42.7	40.1	40.5	24.5	0.459136	0.0755946	0.246384	0.472497
O60493	SNX3	327	409.7	411.5	558.8	537.6	481.3	430.4	403.5	394.8	0.458449	0.0167732	0.0977587	0.419654
Q8N434	SVOPL	57.6	111.2	76.7	134.4	89.8	113	80.2	109.1	60.3	0.457882	0.206487	0.0238949	0.951545
Q5BKU9	OXLD1	37.3	33.6	39.7	59.9	43.1	48.9	67.8	40.4	64.3	0.45777	0.0582423	0.641245	0.0787509
Q5T013	HYI	7.1	8.5	4.8	14	8	6	7.1	10.1	9.4	0.456858	0.390722	0.382857	0.216254
Q14CX7	NAA25	405.4	570	494.3	664.3	658.6	694.3	607	601.9	533.9	0.456832	0.0201772	0.245885	0.161507
P48507	GCLM	307.6	438.4	444	590.9	539.6	502.5	511.1	511.8	454.6	0.456563	0.0453533	0.312197	0.118937
Q4V321		21	31.6	24.5	27.2	39.7	38.9	34.1	34.9	28	0.456537	0.134119	0.331254	0.156155
Q7L9L4	MOB1B	380.6	569	550.7	692.7	672	693.7	708.8	689.9	636.6	0.456272	0.0369282	0.43999	0.0489621
P42330	AKR1C3	136.7	201.5	174.4	232.1	230.2	240.7	265.1	259.6	226.1	0.455691	0.029134	0.550595	0.0238989
Q13126	MTAP	984.5	1258.6	1278	1708.6	1602.8	1517.3	1666	1594.3	1459.7	0.455609	0.0165108	0.422761	0.0236922
Q02750	MAP2K1	462.6	626.1	687.5	800.4	843.3	791.8	826.8	804.1	754.7	0.455424	0.0333454	0.425558	0.0447871
Q05639	EEF1A2	79.4	106	112.3	131.8	133.7	142.7	126.5	118.9	104.4	0.455417	0.0256823	0.232671	0.220956
O14772		10.2	12.1	9.5	15.3	14.1	14.2	14.2	17.6	12.1	0.455301	0.0105094	0.465194	0.0862075
Q04828	AKR1C1	62	84.5	76.5	91	103.5	111.2	104.8	108.8	97.9	0.455073	0.0354847	0.482188	0.0156904
Q15813	TBCE	778.8	1008.9	1024.3	1262.1	1318.9	1273.8	1274.5	1173.5	1134.9	0.455059	0.0128706	0.349531	0.0456208
O14562	UBFD1	286.6	392.5	375.2	504.8	453.4	487	443.8	460.8	395.1	0.454984	0.0225591	0.301893	0.0992757
P41567	EIF1	343.4	480.2	458.7	594.5	548.5	614.7	606.6	681.6	645.4	0.454955	0.0275791	0.592556	0.0103876
Q92530	PSMF1	435	540.6	575.9	719.5	707.9	699.1	655.9	675.3	573.9	0.454817	0.0109508	0.296203	0.0881687
Q14186	TFDP1	11.9	20.4	21.7	22.5	20.3	31.2	23.4	24.4	25.1	0.454566	0.215053	0.432959	0.112956
Q2TAA2	IAH1	254	325.7	313.1	411.6	408.7	403	434.9	393.6	386.9	0.454369	0.00774811	0.445022	0.0157974
P29218	IMPA1	626.4	848.1	847.7	1034.9	1135.6	1010.6	1154.5	1000.5	959.7	0.454033	0.0262275	0.423601	0.0493484
Q9NQW7	XPNPEP1	896.2	1317.5	1226.3	1656.3	1517.3	1538.2	1554.7	1568	1345.3	0.45387	0.0349089	0.377221	0.08001
O94830	DDHD2	63.2	80.8	77	100.3	101.3	101.1	88.2	86.1	81	0.453842	0.00705681	0.208147	0.118064
Q96DG6	CMBL	450.1	596.7	583.1	727.6	767.9	736.1	783.1	769.3	678.8	0.453295	0.0142775	0.453036	0.0246253
P16152	CBR1; SETD4	417	592.8	612.5	736.4	756.5	728.2	824.3	763.3	706.3	0.453234	0.0334424	0.499762	0.0342234
Q8WTW3	COG1	298.3	373.4	362.5	479.4	453.9	482.5	373.2	408.3	287.5	0.453102	0.007162	0.0477466	0.800006
O14787	TNPO2	50.9	89.8	89.4	131	97.3	86.6	85.5	104.7	76.2	0.452633	0.202916	0.211333	0.475682
O95394	PGM3	502	696.8	693.4	909.5	890.2	789.3	849.4	852.6	760.1	0.45233	0.0354399	0.379825	0.0558191
Q00534	CDK6	168.2	213.1	182.2	280.6	225.9	264.5	230	250.5	199.9	0.452315	0.0299369	0.271968	0.12038
O95352	ATG7	442	567.4	558.6	712.9	724.1	708.1	641	619.5	578.9	0.452119	0.00912038	0.23031	0.110821
P68366	TUBA4A	608.1	885.5	837.6	1098.2	1011.1	1078.9	993	968.7	825.7	0.451669	0.0332595	0.257847	0.203938
O95834	EML2	238.4	349.3	308.9	408.3	401.4	415.8	385.7	395.7	314.6	0.450834	0.0284171	0.289711	0.182434
O60749	SNX2	852.7	1171.6	1167.4	1493.5	1452.2	1416.7	1397.8	1375.6	1148.1	0.450797	0.0224332	0.297081	0.139939
P08134	RHOC	274.5	326.3	355.7	436.4	421.9	448.8	367.3	397.8	331.3	0.450533	0.00945399	0.196937	0.201493
P05090	APOD	163.7	165.9	166.4	215.6	212.1	250.1	202.2	237.5	246.3	0.45052	0.00756463	0.467868	0.00936939
P46926	GNPDA1	270.7	362.8	400.6	458.4	487.5	466.6	489.8	428.8	372.3	0.449875	0.0332061	0.320002	0.170991
Q7Z2Z2	EFTUD1; EFL1	277.9	421.7	358.4	517.7	476.9	450.5	443.5	464.9	380.4	0.44983	0.048478	0.284689	0.189543
Q2VPK5	CTU2	141.8	178.1	165.1	228	218.3	216	207.4	195.7	210.5	0.4495	0.00625748	0.339314	0.0205436
Q15274	QPRT	6.7	8	9.1	8.4	14	10.1	10.3	12.1	6.7	0.449478	0.181852	0.290058	0.365486
Q9NRV9	HEBP1	257.5	327.9	313.8	403.8	436.2	387.8	396.3	352.5	297.9	0.449362	0.0131897	0.219134	0.240201
Q8NBI5	SLC43A3	121	101.9	102.5	163.3	132.5	148.5	78.8	110.9	125.4	0.44932	0.0219169	-0.0464045	0.831592
P21266	GSTM3	734.9	879.1	927.8	1218.1	1130.2	1122.2	1110.9	1119.7	1072.2	0.449293	0.00915819	0.377839	0.013187
P30622	CLIP1	808.1	943.7	952.3	1281.1	1229.2	1181.3	1031.4	984.6	935.6	0.449098	0.00388617	0.126349	0.203134
Q8IUI8	CRLF3	120.2	172.4	175.4	216.8	211.2	210.9	194.3	195.3	159.6	0.449082	0.0341606	0.230823	0.275039
P14735	IDE	1339.4	1764.3	1843.1	2336.7	2178.8	2235	2074.3	1918.3	1750.8	0.448499	0.0210921	0.215409	0.218737
P00338	LDHA	6245.9	8133.1	8620.6	10751.5	10823.2	9790.5	11069.9	10087.1	9367.7	0.447556	0.0249227	0.408368	0.0458019
P41743	PRKCI	103.3	137.3	96.4	175.2	138.3	145.9	120.8	128.9	114.1	0.447002	0.0734685	0.110397	0.539909
Q9BXJ9	NAA15	1465.9	2088.4	1943.4	2685.7	2440.5	2367.8	2217.9	2284.6	1966.7	0.446908	0.034497	0.234759	0.200484
Q9HBM1	SPC25	57.8	62.9	71.9	95	89.7	77.8	93	84.5	78.4	0.44671	0.023601	0.409972	0.0233554
P15121	AKR1B1	1009.7	1426.9	1344	1780.5	1688.8	1681.8	1756.8	1676.7	1450.4	0.446265	0.0254416	0.369418	0.0792817
P25325	MPST	325.1	423.8	393.8	533.8	530.9	492.2	503.3	539.5	477.7	0.44623	0.0126929	0.412099	0.021313
Q9Y243	AKT3	534.9	688.5	670.1	857.4	875.7	846.6	847.3	789.4	735.6	0.446148	0.00964417	0.325231	0.0517414
P49840	GSK3A	195.4	266.4	268	346.8	310.8	336.6	303.5	329	237.4	0.446035	0.0282892	0.253348	0.26773
Q00796	SORD	955.7	1304.1	1407.4	1717.1	1685.6	1591.4	1621.6	1512.1	1253	0.445546	0.0355284	0.258457	0.242352
O95671	ASMTL	52.2	62.5	56.4	73.3	81.5	78.2	76.5	69.6	70.5	0.44549	0.00570315	0.340193	0.0147569
Q9UKT5	FBXO4	110.2	156.7	154.5	209.9	194.8	169.1	196.1	192.6	149.8	0.445358	0.0577932	0.353756	0.13991
Q9NX08	COMMD8	81.1	85.9	107.6	130.4	114.5	129	129.7	125.7	106.7	0.445321	0.0261616	0.399057	0.0541555
P46527	CDKN1B	31.4	47.7	42.9	55.9	46.2	64	74.2	91	69.8	0.445171	0.105812	0.94578	0.00953289
P14854	COX6B1	30.1	33.3	24.3	40.5	35.2	43.7	49.7	29.7	27.5	0.445154	0.0431759	0.285613	0.443643
Q8NBT2	SPC24	238.8	302.7	317	431.1	380	357.7	344.5	347.9	307.1	0.445138	0.0331495	0.219388	0.161001
Q2NKX8	ERCC6L	386.7	547	481.5	635.5	610.5	680.2	544.6	566.6	518	0.444752	0.0284918	0.203158	0.216128
Q9UJ70	NAGK	312.2	426.7	403.3	555.1	515.9	483.6	471.2	480.1	440.7	0.444728	0.027604	0.285344	0.0870557
Q6PD74	AAGAB	95.6	121.6	100	141.5	147.4	142.7	132.8	126.9	142.1	0.444302	0.00979673	0.341085	0.0371271
A5D8V6	VPS37C	33.8	48.8	53.7	60.7	60.7	64	56	58	32.8	0.443856	0.054712	0.107066	0.745485
O75153	CLUH; KIAA0664	390.1	513	492.7	654.2	624.8	619.4	568.2	574.6	538.2	0.443692	0.0132999	0.268227	0.074584
P48506	GCLC	195.6	251.4	237.3	301.1	305.4	324	310.9	287.7	305.2	0.443377	0.0106783	0.401375	0.015712
O76054	SEC14L2	698.4	974.6	939.8	1170.5	1218.6	1163.4	1172.2	1166.6	1044	0.443238	0.0240821	0.372621	0.0562405
P43487	RANBP1	977	1128.1	1170.7	1430.5	1497	1526.4	1615.4	1329.3	1532	0.443222	0.00384041	0.450588	0.0179131
Q9UPY3	DICER1	53.9	51.6	60	82.2	77.8	65	59.9	75.5	50.7	0.443094	0.0258631	0.169247	0.420684
Q9NRG4	SMYD2	52.4	59.6	68	81	76.3	87.3	83.4	71.6	66.6	0.442427	0.017531	0.299961	0.107929
Q9NTK5	OLA1	1630.5	2290	2324.7	2942.3	2875.2	2666.4	2763.5	2652.5	2311.9	0.44198	0.0361817	0.307329	0.134017
Q9ULP9	TBC1D24	253.5	326.6	343.8	428.4	415.5	411.1	403	395.1	376.8	0.441879	0.017268	0.346729	0.0436682
Q8IX04	UEVLD	52	69.4	60	70.1	86.9	89.4	68.6	74.1	72.4	0.441828	0.0512929	0.245833	0.1007
Q14123	PDE1C	857.7	1163.5	1102.8	1456	1405.7	1380.8	1234.6	1159.2	1102.6	0.44152	0.0178191	0.162476	0.286376
O43865	AHCYL1	352.7	504.3	512.5	642.7	611.8	604.9	580.5	631.7	548.8	0.441188	0.0373891	0.362746	0.0849955
P48059	LIMS1	123.8	209.9	173.1	243.8	211.9	232.3	189.7	215.4	189.1	0.440992	0.0858987	0.229532	0.331805
P20936	RASA1	185.9	232	208.3	290.9	276.1	283	271.9	261.8	246.3	0.440839	0.00593983	0.316851	0.0282606
Q9Y3L3	SH3BP1	224.4	335.5	311.9	423.7	392	367.6	357.9	374.3	275	0.440747	0.050364	0.208281	0.37906
Q15796	SMAD2	55.7	85.1	76	102	96.4	95.8	96.3	98.6	89.7	0.440432	0.0443316	0.392571	0.0677569
P10636	MAPT	80.2	106.8	96.5	130.7	135.9	118.1	116.4	103.1	96.6	0.440385	0.022793	0.157032	0.324925
P00813	ADA	153.7	191.1	196.4	242.9	259	232.2	273.5	237.6	247.2	0.439815	0.0143767	0.486607	0.0136049
P48200		9.9	11.2	16.5	18.1	15.7	17.2	16.9	15.2	12.6	0.439765	0.104749	0.249542	0.375302
Q13564	NAE1	502.1	634.9	645	812.2	839.6	765	845.7	781	632.5	0.439601	0.0142122	0.342315	0.111428
Q06830	PRDX1	3825.8	5256.7	5092.6	6998.8	6182.4	6042.2	6010.5	6173.1	5464.4	0.439505	0.0359802	0.316146	0.0816998
O75629	CREG1	50.5	46.1	45	63.2	63.1	65.7	40.3	49.1	48.8	0.439285	0.000873013	-0.0350636	0.751316
P14550	AKR1A1	456.6	608.3	597.5	736.9	799.2	718	808.1	722.1	636.5	0.439284	0.0226132	0.382232	0.0730928
P54105	CLNS1A	134.9	167.6	169.7	207.2	219.1	213.8	247.7	215.3	158.2	0.438899	0.00896543	0.39566	0.156179
O95183	VAMP5	8.3	5.5	8.7	12.5	8.8	9.2	6.9	5.7	4.8	0.438884	0.159478	-0.370838	0.221868
Q8N6H7	ARFGAP2	272.9	338.4	328.2	426.2	428.9	418.4	397.2	386.2	406.4	0.438834	0.00566476	0.340754	0.0169406
Q86Y56	HEATR2; DNAAF5	497.2	691.8	681.2	880.3	831.3	823.1	755.9	753.1	686.9	0.438622	0.0279407	0.23162	0.18086
P29373	CRABP2	75.2	83.5	95	94.8	127.8	121.2	143.8	117.3	154.6	0.438446	0.060764	0.712419	0.0123786
P13489	RNH1	1356.8	1987.2	1765.1	2443.6	2292	2187.6	2253.7	2294.3	1997.7	0.43837	0.0384547	0.357478	0.0813683
O60232	SSSCA1	54.6	58.3	72.3	83.3	70.7	96.9	96.2	77.5	76.6	0.438028	0.0778643	0.434574	0.0602965
Q06124	PTPN11	481.5	657.8	689.3	826.8	842.5	807.8	803.5	760.9	630.2	0.437913	0.0298315	0.263218	0.215814
P35754	GLRX	70.5	118.4	81	128.3	130.5	106.8	181.3	212.5	181.4	0.437841	0.123389	1.09164	0.00469128
Q8TEU7	RAPGEF6	284.1	322.3	328.4	442.1	411.2	412.9	354.9	364.6	387.2	0.437776	0.00296302	0.243535	0.027233
Q9BTW9	TBCD	747.1	1053.1	976.6	1256	1275.4	1229.2	1132	1158.7	1087.5	0.43754	0.0242414	0.282831	0.10057
P09960	LTA4H	947.1	1206.9	1180.8	1588.9	1518.7	1408.5	1544.8	1423.5	1282.7	0.437477	0.0158196	0.350202	0.0526943
P36871	PGM1	1669.8	2280.1	2245.8	2881.7	2856.1	2651.8	2967.3	2751.2	2514.9	0.437335	0.0256439	0.410221	0.045757
Q9H9Y4	GPN2	29.7	33.2	30.9	47	39.2	40.8	35.7	40.7	37.9	0.437169	0.0129344	0.285166	0.0182791
O14545	TRAFD1	21.3	24.4	24.2	33.4	34.5	26.7	27.7	22.4	26.8	0.436548	0.0353783	0.137691	0.290974
P30711	GSTT1	59.7	80	85.1	86.2	112.8	105.2	111.3	116.3	95.7	0.436378	0.0752654	0.524231	0.0297807
P30566	ADSL	1024.2	1368.8	1335.7	1687.2	1722.5	1635.7	1568	1477.7	1368.5	0.436296	0.0175848	0.243479	0.139149
Q96HC4	PDLIM5	1034.6	1340.5	1335.8	1646.7	1701.8	1672.7	1425.6	1340.9	1266.3	0.436263	0.0130143	0.120013	0.389085
Q9BWH6	RPAP1	219	286.6	263.5	347.8	339.1	353.7	307.2	298.1	294.1	0.436173	0.0111496	0.225792	0.0981134
Q9HA64	FN3KRP	341.9	478.9	498.2	627.7	591	565.8	569.6	544.8	480.3	0.436075	0.0414571	0.27384	0.175744
Q9Y3S2	ZNF330	94	127.7	120.7	169	144.4	149.7	152.2	150.9	137.4	0.435641	0.0339252	0.363459	0.044453
P37802	TAGLN2	3537.1	4897.2	4364.3	5746.6	5856.2	5707.3	5979.2	5935.5	5779.5	0.435628	0.01949	0.467291	0.0151398
O15541	RNF113A	102	152.4	179.5	195.2	213.9	177.7	192.5	213.3	177.7	0.435506	0.11108	0.42737	0.116232
P31321	PRKAR1B	59.9	75.5	63.4	93.9	91.6	83.3	98.8	81.1	82.8	0.435215	0.0150917	0.402098	0.044327
Q9H2G2	SLK	619	830.1	809.3	1116.8	954.9	980.4	928.9	942.7	815.8	0.434501	0.0343909	0.25091	0.141752
Q9NYA1	SPHK1	14.2	19.6	18.3	20.3	24.3	25.8	22.1	23.6	15.5	0.434292	0.0576298	0.232248	0.365253
P23588	EIF4B	1906.4	2491.7	2430.6	3227.4	3097	2902.4	2802.3	2579.3	2312.2	0.434219	0.0185209	0.172085	0.284626
P35573	AGL	556.3	780.4	772.6	967.7	913.8	968.2	877.5	875	800.1	0.434046	0.0309735	0.275203	0.129979
Q9NZL9	MAT2B	367.6	489.4	532.3	663.5	645.7	567	622.1	613	516	0.433455	0.0478303	0.333903	0.114293
P62166	NCS1	102.4	77.3	91.3	128	105.3	132.6	111.3	91.2	107.3	0.433157	0.0468003	0.193044	0.245505
P18085	ARF4	497.8	655.7	575.9	782.9	751.4	800.6	673.1	775.7	712.6	0.433089	0.0134506	0.321694	0.0574542
Q9Y5W9	SNX11	20.3	18.9	20.5	28.4	23.2	29	23.6	19.6	19.9	0.433049	0.021785	0.0799091	0.457997
Q13287	NMI	176.6	249.9	246.2	306.1	315.5	286.3	324.1	304.1	241.8	0.43257	0.0364623	0.371052	0.128375
P49593	PPM1F	235.8	328.9	335.7	406.1	407.2	401.7	401.5	375.4	323	0.432318	0.0313865	0.288734	0.168725
Q96EK9	KTI12	254.4	298.1	300.4	358.1	403	389.5	380.7	373.5	362.1	0.431938	0.00772568	0.388276	0.00526887
Q9Y2B0	CNPY2	751.2	693.5	701.9	958.3	991.9	945.3	1146.2	850.2	696.5	0.431759	0.000390587	0.327107	0.243342
O00273	DFFA	407.6	576.9	499.5	670.1	649	682.5	634.5	639.9	543.3	0.431663	0.0258747	0.292623	0.128115
O60610	DIAPH1	1846.9	2397.5	2442.1	3068	3103.4	2846.5	2812.4	2643.7	2306.3	0.43154	0.02006	0.215252	0.213135
Q9NVE7	PANK4	215	271.2	291.7	347.8	353.3	348	357.2	348.9	334.1	0.431496	0.0170907	0.419204	0.0216172
Q9GZN8	C20orf27	93	142.1	141.7	166.7	179.2	162.1	173.4	155.9	145.2	0.43103	0.0626277	0.332609	0.148997
Q9Y3D8	AK6; TAF9	104.3	124.8	134.4	173.6	170.8	145.6	167.8	173.9	137.5	0.430826	0.0284673	0.398673	0.0546325
P68104	EEF1A1	5753.7	7423.5	7416.7	9202.4	9234.7	9320.8	8440.9	8201.6	8035.8	0.430681	0.0127422	0.261026	0.0745273
Q86VN1	VPS36	291.6	438.8	393.7	494.4	501	519.6	502.6	500.5	404	0.430547	0.0420287	0.323954	0.157618
P35237	SERPINB6	709.4	854.1	879	1091	1144.2	1056.1	1133.2	1055.9	974.8	0.430299	0.00854954	0.373345	0.0262981
Q96J02	ITCH	386.3	443.8	444	558.4	584.3	573.9	478.8	487.1	464.6	0.430075	0.00202176	0.167041	0.0620407
Q96EV8	DTNBP1	75.3	99.6	105	130.6	124.9	121.6	117.6	118.2	77.6	0.430036	0.0270566	0.163094	0.52963
Q96BY7	ATG2B	181.3	236.6	218.5	307.7	270.3	279.4	267.6	251	254.1	0.430035	0.0204427	0.279975	0.0561784
Q17RN3	FAM98C	9.8	10.7	13.2	13.5	15.9	16	9.7	9.6	11.3	0.429944	0.0403696	-0.139217	0.422134
Q14847	LASP1	938.7	1295.8	1227.5	1619.7	1565.4	1478.6	1533.7	1498	1411.5	0.429869	0.0266194	0.359993	0.0470228
O75815	BCAR3	8.8	12.6	17.5	13.9	19.5	19	16.7	14.6	9.4	0.429797	0.218907	0.0652586	0.865532
P68402	PAFAH1B2	121.4	161.7	157.8	186.9	211.1	195.9	217.6	187	169.2	0.429769	0.0253106	0.380096	0.0810894
P06730	EIF4E	406.4	528.2	532.2	741.4	651.4	582.9	645.8	626.9	521.6	0.429692	0.0514815	0.290749	0.125716
Q14689	DIP2A	57.8	63.7	53	74.4	79.8	80.8	77.6	73.3	92	0.429434	0.00538625	0.477135	0.0240748
Q8IVT5	KSR1	6.8	5.2	8.2	8.2	11.2	7.8	8.7	6.1	8.9	0.429251	0.165944	0.230532	0.403751
Q9NZL4		177.6	223.7	215.4	278.8	281	270.5	253.8	238.1	231.3	0.429064	0.00806794	0.229826	0.0862071
O76003	GLRX3	1230.7	1662.3	1610	2043.3	2019.7	1999.1	1939.8	1877.6	1710.3	0.428931	0.0190242	0.295793	0.0883273
Q9Y4X0	AMMECR1	43.5	52.5	52.8	63.1	63.6	73.6	47.3	70.1	62.2	0.428788	0.0200221	0.271413	0.234868
P19623	SRM	609.7	838.4	770.8	976.7	1002.3	1006.4	948.2	985.3	920.3	0.42808	0.0202671	0.36304	0.0396975
P60484	PTEN	31.9	33.3	32.4	45.5	42.7	43.1	41.1	34.5	42	0.427914	0.000311935	0.268935	0.0499045
O43149	ZZEF1	117.7	135.7	132.3	175.8	169.7	173.3	153.9	158	140.2	0.427699	0.00156744	0.229163	0.0454392
P14174	MIF	346.6	360.6	312.7	434.3	455.5	481.7	472.3	496.6	494.7	0.427327	0.00404377	0.521094	0.000802451
O00499	BIN1	360	495.5	489.4	600.1	630.1	578.1	500.7	499.1	442.9	0.427135	0.0296894	0.101272	0.5351
P00568	AK1	356.9	493.9	427.5	597.7	572.7	548	611.2	531	519.7	0.426839	0.0252023	0.378607	0.0592164
Q96KB5	PBK	780.1	975.4	1074.9	1286.1	1350.1	1168.5	1298.8	1164.6	1161.1	0.426777	0.033023	0.356776	0.0536265
Q9ULV4	CORO1C	1515.2	1985.2	1950.8	2507.2	2421.7	2396	2226	2074.2	1876	0.426235	0.0157234	0.180146	0.255079
Q96AT9	RPE	39.5	62.4	51.4	77.8	59.8	68.3	75.5	68.3	56.8	0.425586	0.105487	0.387964	0.139503
P0CAP2	POLR2M	21.8	27.7	28.9	34.9	32	38.4	32.5	35.4	34.8	0.42558	0.0353859	0.389511	0.0266763
Q9Y4P8	WIPI2	171	231.1	207.1	282.2	273.2	262.8	264.8	280.6	228.4	0.425538	0.0191385	0.345045	0.078297
O94903	PROSC; PLPBP	367.6	479.3	474	589.2	609.9	574.7	587.4	575.4	486.6	0.425322	0.016197	0.32042	0.0860661
O15431	SLC31A1	16.8	15.3	20.4	21.2	22.9	26.4	15.9	20.9	14.3	0.425306	0.0494415	-0.0389941	0.86091
Q9BV35	SLC25A23	11.6	9.7	10.5	10.7	16	16	16.3	12.3	9	0.425209	0.121081	0.241706	0.425504
P32929	CTH	190.1	231	223.7	304.2	293.6	268	231.2	231.1	222.1	0.425182	0.0112483	0.085988	0.365709
Q9Y2H0	DLGAP4	123.6	158.6	139.6	187.2	185.2	193.8	198.7	195.7	168	0.424753	0.0099665	0.415037	0.0290467
Q9BXW6	OSBPL1A	53	84	79.2	104.1	96.3	89.8	87.9	85.4	75.4	0.424681	0.0782562	0.20204	0.354847
P04080	CSTB	239.7	240.2	349.5	357.8	352.8	402.6	488.5	278	353.3	0.424573	0.0762547	0.433101	0.247744
O60271	SPAG9	1784.1	2280.3	2215.7	2838.9	2807.7	2781.8	2547.7	2445.1	2253.4	0.424471	0.010245	0.206437	0.14475
Q8NCL9	APCDD1L	133.3	129.5	139.2	183.4	176.6	179.5	112.1	148	185.9	0.424427	0.000183782	0.149848	0.532458
P06737	PYGL	1581.1	2113	2172.9	2663	2735.6	2474.3	2734.4	2517.2	2334.6	0.424272	0.0303681	0.370754	0.0602961
P45983	MAPK8	57.6	83.5	79.8	99.6	97.6	99.2	97.5	99.6	86.3	0.424152	0.0361176	0.359446	0.0834531
Q9Y4Y9	LSM5	43.2	53.3	35.8	67.5	51.9	58.1	53.8	52.4	65.1	0.424006	0.091164	0.372712	0.114975
Q9UBK8	MTRR	46.2	54.8	52.2	69.3	68	68.2	50	58.1	59.9	0.423722	0.00249554	0.133045	0.281781
Q13114	TRAF3	8.3	9.2	8	10.8	15.3	8.1	12.5	9.9	8.5	0.423499	0.245133	0.27711	0.216001
Q96DX5	ASB9	18.1	26.6	19.2	28.7	27	30	28	25	28.4	0.423479	0.0607474	0.349213	0.112481
P06733	ENO1	9972.6	13604.4	12741.4	16899.9	16091.5	15705.8	16368.8	16223.2	15067.7	0.423138	0.023039	0.392069	0.0319609
Q86WR0	CCDC25	225.3	303.2	333.3	407.1	410.9	337.5	395.1	370.1	312.2	0.423092	0.0709086	0.322129	0.150458
Q9BTX7	TTPAL	126.3	171.9	158.3	211	207.1	193.9	206.9	191.4	196.2	0.422917	0.0231368	0.381062	0.0321815
P23434	GCSH	137.8	169.9	133.6	195.7	202.3	193.6	227.2	200.9	158.4	0.422862	0.0130519	0.410371	0.104111
Q9H1P3	OSBPL2	54.3	64.2	67.1	92.8	79.5	76.5	79.5	82.5	90.5	0.42279	0.0291958	0.444087	0.0117737
Q969T9	WBP2	387.4	398.2	449.2	557.1	588	510.1	550.2	495.8	506.6	0.422728	0.0090739	0.330409	0.0138232
Q7Z4S6	KIF21A	127.8	180	175	231.3	212.7	203.1	188.9	215.3	147.3	0.422563	0.0420407	0.191935	0.425749
Q7L4P6	BEND5	15.1	24.1	23.4	26.1	27.4	30.4	25	23.7	29	0.422508	0.0878428	0.311752	0.202017
Q9NR45	NANS	476.2	668.1	680.1	778.5	869.8	796.7	851.6	807.2	697.8	0.422412	0.0447933	0.369285	0.0917775
Q8N3F8	MICALL1	480.3	554.3	521.5	756.7	655.5	672.9	577.4	566.7	515.9	0.422182	0.00961717	0.0932485	0.292613
Q9UGH3	SLC23A2	80.3	77.1	74.7	95.7	102.4	112.9	72.7	86.2	85.1	0.422168	0.00749903	0.0721346	0.439183
Q9BT73	PSMG3	20.3	26.8	34.1	33.3	44.4	31.1	32.4	29.7	26.8	0.422127	0.183616	0.130704	0.582837
Q9NRF9	POLE3	182.1	279.2	216.9	371.6	270.7	266.4	245	284.3	210.3	0.422093	0.15996	0.125034	0.595622
P49588	AARS	3510.8	4647.9	4531.2	5931.7	5625.3	5443.8	5468.4	5211.4	4800.2	0.421922	0.0208074	0.286725	0.0860118
P17302	GJA1	84.9	74.3	77.5	96.4	106.5	114.2	118.6	118.5	154.9	0.421878	0.0113248	0.727794	0.0144256
Q13257	MAD2L1	266.3	353.7	311.8	473.3	390.7	384.2	333	389.4	294.2	0.421757	0.0508081	0.12566	0.492133
Q9NTX5	ECHDC1	39.9	51.3	60.8	69.3	64	70.3	61.1	56.2	53.2	0.421666	0.0536109	0.1657	0.394203
Q96GG9	DCUN1D1	255.5	365.8	329.3	408.6	415.5	449.2	405.5	427.2	375.1	0.421662	0.0364829	0.345471	0.0747138
Q96P48	ARAP1	99.4	130.9	109.9	160.5	146.1	149	135	132.5	130.1	0.421385	0.0199047	0.224935	0.110627
Q9BSA9	TMEM175	8.6	6.8	7.3	11.1	11.6	7.7	10	6.5	16.3	0.421379	0.127416	0.531004	0.3127
Q9H4B8	DPEP3	4.9	8.9	9.2	8.4	9.3	13.1	6.9	5.9	6.2	0.421296	0.263227	-0.275634	0.400111
Q969M7	UBE2F	56.4	73.5	56.5	79.6	88	82	84.2	93.1	78.4	0.421216	0.027444	0.45605	0.0314294
Q9Y316	MEMO1	188.2	231.4	236.7	299.7	282.5	296.4	266	265.1	236.5	0.420851	0.010314	0.225999	0.11056
Q9Y365	STARD10	21.8	40.9	38.6	52.3	41.4	41.9	52.4	42.4	38.7	0.420723	0.177264	0.398206	0.21435
Q96QG7	MTMR9	78.7	132.8	97.9	148.6	125.5	139.9	128.9	127	109.7	0.420158	0.112702	0.240793	0.331628
Q96C01	FAM136A	202.8	238.4	162	275.5	243.7	287.9	260.5	276.1	287.5	0.420111	0.057295	0.450183	0.0347038
O43708	GSTZ1	158.8	179.6	164.2	224.7	213.2	234.5	218.8	215.9	223.9	0.419909	0.00295359	0.389992	0.0014485
Q9NPQ8	RIC8A	423.3	563	607.8	642.8	777.9	711.8	709.3	615	551.6	0.419804	0.057354	0.234841	0.262087
Q12882	DPYD	1195.1	1557.4	1594.3	1997.1	1939.7	1876.9	1983.2	1899.6	1782.8	0.419503	0.0207614	0.382275	0.034844
Q96P70	IPO9	944.2	1342.6	1238.7	1598.9	1582.9	1532.2	1525.1	1426.2	1249.5	0.419124	0.0306678	0.252836	0.193026
P00167	CYB5A	248.4	228.8	203.9	362.3	232.2	316.1	391.5	227.2	188.6	0.418951	0.129769	0.245238	0.544044
Q9NUP7	TRMT13	64.2	96.1	87.6	114.5	110.9	106	116.4	120.8	98.1	0.418815	0.0475603	0.435694	0.0690496
Q9NZU5	LMCD1	578.7	834.5	793.8	1029.9	1007.2	913.2	1104.3	1152.7	983.7	0.418775	0.0465372	0.554219	0.0214214
Q9UI26	IPO11	457.2	669.1	655.6	837.8	783	761.1	780.5	716.9	707.8	0.418696	0.0503121	0.307493	0.122394
P51668	UBE2D1	106.4	141.1	127.9	178.5	163.3	160	177.5	177.7	145	0.418684	0.0221564	0.414076	0.0486877
Q03154	ACY1	458.8	615	623.8	803.7	771.1	694.3	816.5	744.1	608	0.418624	0.0383595	0.353267	0.125611
P09936	UCHL1	1035.7	1298.1	1366.4	1623.6	1749.4	1571.6	2004.6	1657.5	1677.3	0.418251	0.0218552	0.529074	0.0224263
Q5XPI4	RNF123	99.4	144.6	134.6	181.1	170.5	154.3	160.7	160.9	127.1	0.418178	0.0545918	0.245077	0.257769
Q96FZ5	CMTM7	18.2	18.3	20.9	27.4	21.7	27.6	20	19.4	16	0.418176	0.0389621	-0.0511648	0.684975
Q13153	PAK1	288.5	399	366.9	484.7	478.5	445.6	469.4	451.1	371.4	0.418045	0.0278822	0.293072	0.150001
P68371	TUBB4B	197.3	255.9	267.7	327.8	324.7	310.7	338.4	324.9	307.1	0.418036	0.0226266	0.42878	0.0242956
Q9ULA0	DNPEP	469.9	657.4	557.9	786.2	715.8	749.1	667.4	663.2	558.2	0.41771	0.0310615	0.16455	0.354585
P52888	THOP1	776.6	1151.2	1002.8	1265.4	1343.6	1305.4	1279.9	1297	1117.3	0.417595	0.0420401	0.334066	0.107405
Q9Y5X3	SNX5	1151.3	1547.3	1519.5	1953.7	1869.2	1810.9	1798.2	1749.1	1492.4	0.417515	0.0245199	0.256745	0.160066
P18827	SDC1	37.3	39.9	31.9	43.6	45.8	56.3	33.3	39.2	38.2	0.41735	0.0559069	0.0210041	0.866616
Q9H4A6	GOLPH3	186	206.6	213.8	258.2	267.8	283.7	194.7	193.3	179	0.417118	0.00372308	-0.096921	0.248168
P51570	GALK1	485.1	610	628.5	767.1	782.5	751.5	821.1	771.6	734	0.416899	0.0137784	0.43286	0.0176193
Q8NEB9	PIK3C3	245.7	296.6	296.1	401.3	375.7	342.2	357.5	383.1	307.9	0.416757	0.0176354	0.322616	0.0653546
P30740	SERPINB1	265.2	355.4	361.6	456.8	449.2	404.9	453	423.6	368.5	0.416469	0.0354856	0.342173	0.092444
Q8NBZ7	UXS1	223.6	203.8	193.2	282.7	254.4	291.1	130.7	171.1	197.8	0.416316	0.00826964	-0.31289	0.133127
Q9H446	RWDD1	28.1	34.9	40.2	54	44.8	38.9	47.5	36.6	41.1	0.416086	0.110085	0.278792	0.195114
Q70IA6	MOB2	18.4	24	27	28.3	31.7	32.6	28.8	28.5	32.3	0.416077	0.0528223	0.368563	0.0739598
Q9BR76	CORO1B	776	1002.9	1045	1271.9	1312.7	1183	1196.9	1109.9	938.6	0.415957	0.0267045	0.200707	0.281098
P17812	CTPS1	1269.2	1617.8	1548	1964.4	1983.9	1968.7	1745.6	1761.4	1584.4	0.415932	0.00979414	0.199128	0.143769
P23297	S100A1	54.3	69.8	77.4	89.9	113.5	65.4	119.6	80.2	101	0.415753	0.220398	0.578025	0.0669707
O14920	IKBKB	77.4	101.8	103	122.5	137.6	116.3	125.2	117.5	114	0.415549	0.0399534	0.337993	0.0504507
Q86TI2	DPP9	425.9	592.7	591.5	714.8	752.1	680.5	698.3	655.3	622.9	0.415441	0.0388281	0.295798	0.109572
Q9Y5T5	USP16	109.8	110.4	138	160.2	162	155.4	142.2	139.9	138.8	0.415037	0.0138511	0.232712	0.0892132
Q9Y4B5	SOGA2; MTCL1	17.6	18.7	12.6	24	17.9	23.3	16.6	16	16.6	0.415037	0.11355	0.00882385	0.960292
P20290	BTF3	758	1144.9	1054.7	1394.5	1246.2	1302.3	1215.9	1301.9	977.3	0.414867	0.0578249	0.240907	0.303672
Q15056	EIF4H	1113.8	1522	1500.5	1731.7	1882.5	1897.4	1929.3	1769.2	1646.1	0.41413	0.032578	0.369741	0.061126
P04156	PRNP	178.5	165.4	154.9	243.3	178.3	243	103.8	153.3	137	0.414025	0.0713644	-0.3399	0.0958375
Q9BTE1	DCTN5	56.4	75.3	72.9	85.5	89.5	97.6	78.2	89.5	71.6	0.413979	0.0306997	0.226014	0.217591
O95163	IKBKAP; ELP1	812.5	1034.9	999.5	1265.7	1243	1283.8	1173.9	1183.7	1128.4	0.413757	0.0107971	0.292181	0.0400343
Q9HD40	SEPSECS	15.6	16.2	15.8	22.7	19.5	21.2	23.2	21.2	15.6	0.413521	0.00500298	0.334001	0.144243
Q93096	PTP4A1	27.1	26.7	22.8	34.7	29.5	37.8	19.8	22	23.5	0.413153	0.0383118	-0.230261	0.0966817
Q7Z7E8	UBE2Q1	157.3	213.6	207	260.7	267.8	240.9	268.4	238.8	225.9	0.412914	0.0307216	0.34319	0.0763067
P62253	UBE2G1	60.7	93.2	78.4	103.8	107.7	97.7	118	105.8	86.8	0.412551	0.0596449	0.419069	0.116394
Q9H9T3	ELP3	118	166.8	160.4	202.8	184.4	205.2	189.9	193.9	148.6	0.412118	0.042185	0.258057	0.239906
Q9UBF8	PI4KB	42.1	52.8	53.3	63.9	65.3	68	58.6	60.1	59.4	0.412114	0.0131904	0.265142	0.053567
Q8TBB5	KLHDC4	127.1	192.1	183.3	237.9	213.5	217.2	201.7	202.2	176	0.41202	0.0634335	0.206681	0.308283
Q9Y5P4	COL4A3BP	678.4	1024.6	924.4	1257.3	1111.2	1127.3	1246.5	1231.4	968.7	0.411987	0.0621867	0.391538	0.116621
O14732	IMPA2	23	35.5	35.3	45.8	37.8	41.2	41.2	30.8	44.1	0.411958	0.0947082	0.307708	0.267718
P63151	PPP2R2A	454	519.2	517.4	710.1	668.3	604.5	630.5	596.8	601.1	0.411719	0.0118561	0.294689	0.00924742
Q08117	AES	13.2	24	12.8	28.4	17.6	20.5	13.8	24.8	12.1	0.411426	0.323269	0.0200577	0.967683
Q99426	TBCB	460.2	590.5	574.4	748.5	747.4	665.4	680.1	670.3	638.4	0.411371	0.0223816	0.29137	0.0475484
Q9Y376	CAB39	717.7	935.7	1026.9	1229.1	1220.2	1114.7	1311.9	1257.8	1034.7	0.411103	0.0406933	0.427365	0.0692865
P27361	MAPK3	265.2	364.5	349.3	437.9	458.7	405	428.3	405.9	350.9	0.410905	0.0359806	0.275628	0.148924
Q96KP4	CNDP2	1231.7	1593.3	1476	2009.5	1859.9	1848.5	1868.8	1725.4	1589.8	0.410813	0.0163097	0.269394	0.0922303
P11216	PYGB	5690.4	7599	7073.4	9281.9	9003.2	8785.3	8672.3	8001.5	7780	0.41078	0.018963	0.264123	0.096114
P08397	HMBS	474.7	644.8	639.1	792.4	794.1	751.1	788.7	772	679.5	0.410601	0.0284253	0.3492	0.0698117
Q96PU5	NEDD4L	64.1	78.9	73.6	91.3	99.1	97.5	77.7	79.9	92.9	0.410535	0.00857711	0.209777	0.153272
Q9UIC8	LCMT1	79.1	96.7	91	128.5	120.4	105.6	106.1	115.5	112.4	0.410027	0.0260715	0.324089	0.0189071
Q9NQR4	NIT2	435.7	608.8	569.9	757.6	705	682.4	728.2	776	588.8	0.40998	0.0360601	0.374574	0.106446
Q969R2	OSBP2	130.1	164.4	171.7	220.2	199.7	199.4	223.2	207.9	207.8	0.409689	0.0247565	0.454641	0.0140396
P51580	TPMT	365.7	454	457.7	574.4	552.1	570.3	611.3	587.1	538.7	0.409606	0.0105526	0.44347	0.0141949
Q9H0B6	KLC2	294.7	328.4	331.9	418.3	415.4	434.6	379.3	371.6	345.4	0.409323	0.00141312	0.19907	0.0398075
Q8TCD5	NT5C	85.9	113	119.7	140.2	146.1	136.8	136.4	122	132.9	0.409252	0.0310698	0.296529	0.0966053
Q01433	AMPD2	579	715.3	763.7	949.6	937.3	846.1	927.9	825.7	758.3	0.409242	0.0248047	0.287536	0.110649
Q03426	MVK	118.4	164.5	155.4	192.8	188.7	200.5	187.3	195	163.9	0.4091	0.0299328	0.317511	0.100647
P48637	GSS	872.2	1356.2	1253.6	1602.6	1558.2	1461.2	1564.9	1475.8	1251.8	0.408601	0.0680001	0.301902	0.195923
Q86X83	COMMD2	24.8	32.3	27.3	33	38.7	40.3	33.6	40.2	21.3	0.408184	0.0422413	0.172202	0.581837
Q15642	TRIP10	118.5	167.1	157.7	198.8	189.9	199.5	186.7	170.8	165	0.408023	0.0336125	0.237148	0.17925
Q9NRN7	AASDHPPT	142.5	194.7	187.9	243.5	231.8	221.4	238.2	217.6	215.8	0.407945	0.0312895	0.35501	0.0524707
P18206	VCL	3814.7	5137.7	5080.3	6546.1	6022.3	6048.9	5850.8	5523.1	4835.1	0.407851	0.0301433	0.208002	0.239454
Q8IXJ6	SIRT2	56.1	65.8	66.6	72	88.1	89.9	72.8	71.2	68.5	0.407364	0.0362689	0.172898	0.0904078
Q13671	RIN1	209.5	284.1	266.6	340.2	338.6	329.3	291	317.5	270.7	0.407188	0.022206	0.209812	0.205779
P48163	ME1	409.7	567.9	553.9	723.7	672.6	634.5	713.4	643.1	586.3	0.407103	0.042768	0.343192	0.0933604
P20839	IMPDH1	706.2	791.5	845	1009.1	1049.4	1047.8	946.5	907.7	815.1	0.407025	0.00391213	0.188289	0.124539
P07900	HSP90AA1	6467.2	8252.7	8368.6	9831.1	10639.5	10140.9	9380.7	8667.6	8036.2	0.406899	0.0190087	0.176018	0.241871
Q6P1Q9	METTL2B	73.4	120.6	102	151	123.7	117.7	115.2	134.4	119	0.406728	0.133924	0.316459	0.180344
P06744	GPI	3080.6	4253.8	4005	5179.2	5020.9	4832.2	5215.7	5125.6	4676.3	0.406721	0.0293672	0.40531	0.0357984
P18859	ATP5J	87.7	122.1	81	133.9	117.8	133.7	150.9	151.6	119.4	0.406329	0.0843677	0.536874	0.057822
Q9Y5P6	GMPPB	192.3	235.2	285.8	317.6	327.5	300.2	324	291.2	253.3	0.406263	0.0516531	0.284017	0.201414
Q00169	PITPNA	591.3	800.8	780.8	1047.8	942.6	889.2	975.2	973.9	818.3	0.406247	0.0443901	0.348909	0.0793299
P46734	MAP2K3	488.8	649.7	752.3	881.3	825.7	798.7	1009.7	1017.7	878.6	0.406217	0.0634501	0.620038	0.0190383
O43556	SGCE	11.3	16.1	9.2	19.9	15.3	13.3	10.2	10.1	12.9	0.406141	0.233134	-0.14066	0.63929
P30626	SRI	672.4	973.1	927.3	1152.2	1147.2	1109.6	1355.2	1202.2	1125.4	0.406009	0.0419882	0.517464	0.0326847
P32456	GBP2	721.1	966.9	986.4	1164.6	1224	1155	1343.8	1262	1052.1	0.406001	0.0302041	0.4518	0.054565
Q15654	TRIP6	345.5	450.4	438.9	550.5	534.4	550.9	515.7	476.1	449.4	0.405719	0.0165204	0.222993	0.147632
Q13642	FHL1	225.7	326.4	314.5	391.5	394.8	361.4	378.8	385.1	361.5	0.405307	0.0489586	0.377	0.0569338
P04083	ANXA1	2485	3223.6	3269.3	3949.1	4144.1	3796.5	4036.8	3872.3	4017.1	0.405262	0.0237801	0.409685	0.0192911
O75674	TOM1L1	15.7	27.7	19.5	25.4	26.6	31.3	23.7	22.5	23.4	0.405256	0.162085	0.146027	0.564381
P26038	MSN	3099	4219.3	4135.6	5176.7	5066.9	4924.5	5020.8	4670.6	4353	0.405201	0.0281004	0.294156	0.102145
P31146	CORO1A	30.4	35.9	25.1	41.4	40.3	39.3	34.2	30.9	32.4	0.404741	0.0359993	0.0932081	0.566677
P30041	PRDX6	1875.4	2625.9	2256.2	3140.9	2883.8	2920.8	2882.6	2877.7	2840.4	0.404673	0.0342923	0.347964	0.0473235
A6NDU8	C5orf51	263.1	389.2	372.1	470.2	457.1	428.7	475.6	481.2	371.5	0.404578	0.0556209	0.374802	0.12971
Q99707	MTR	327.3	402.5	468.9	538.1	535.6	512.7	600.9	628.1	651.8	0.404286	0.0362352	0.649876	0.0063796
Q9BWD1	ACAT2	399.5	467.2	514.9	623.5	646.9	558	627.8	539.8	488.2	0.404242	0.0252892	0.261188	0.158132
Q8IWE2	FAM114A1	727.1	911.7	886.4	1094.1	1127.9	1119.8	1060.6	987.4	908.7	0.404228	0.00973847	0.22759	0.118423
P54277	PMS1	30.1	37.9	29.1	46.3	42.8	39.4	51.4	50.4	57.5	0.404225	0.0376868	0.714203	0.00432131
Q8TDR0	TRAF3IP1	4.7	9.3	5.8	8.8	9	8.4	6	10.6	4.9	0.404066	0.201715	0.118836	0.811905
Q8TEV9	SMCR8	12.4	18.7	15	21.1	19.6	20.3	16.3	22.3	17.9	0.404042	0.0573457	0.293484	0.247291
L0R819	ASDURF	12.6	19.3	20.5	21.7	21.3	26.3	22.6	21.1	21.5	0.403289	0.127368	0.315305	0.162873
P24534	EEF1B2	1972.3	2241.5	2173.6	2896.6	2767.7	2782.9	2893.7	2586	2170	0.403244	0.00161791	0.260174	0.134472
Q9Y547	HSPB11	198.3	233.9	281.5	298.6	330.9	314.3	369.8	299.9	327.9	0.403163	0.0412251	0.483144	0.0398432
Q9GZT8	NIF3L1	474.2	596	596.1	691.7	792.8	718.9	737	757.4	581	0.403083	0.0240776	0.316741	0.119091
O60925	PFDN1	601.7	805.5	758.9	955.7	1013.8	894.7	983.3	949.5	860.1	0.403032	0.030035	0.366664	0.0436375
Q658P3	STEAP3	19.8	19.2	17.8	24.6	26.3	24.2	17.9	21.8	22.6	0.402922	0.0022256	0.133341	0.30726
Q99685	MGLL	423.6	533.7	585.4	669	720.6	649.7	581.5	576.9	408.1	0.402616	0.0338093	0.0220872	0.920184
P09382	LGALS1	6737.2	7561.3	7773.9	9542.3	10083.7	9528.1	9423.5	8826.6	7188.7	0.401455	0.0029515	0.204787	0.203558
Q07889	SOS1	64	92.4	84.6	102.1	101.7	114.5	105.7	108.7	119.5	0.401354	0.052721	0.470383	0.0306015
P78318	IGBP1	183.1	240.7	241.2	321.7	283.1	273.3	282.3	265.6	239	0.401031	0.0430669	0.242826	0.152571
P11766	ADH5	982.2	1279.1	1315.2	1632.9	1622.3	1466.6	1666	1552.7	1308.1	0.400788	0.0321501	0.339943	0.101112
Q6YP21	CCBL2; KYAT3	321.6	414.8	379.7	516.5	495.7	461.3	466.9	465.3	423.4	0.400781	0.0195732	0.280465	0.0599213
Q9P0J7	KCMF1	174	227.2	193.7	258.9	254.7	271.8	195.3	215.9	203.6	0.40078	0.0178158	0.04747	0.710554
Q5TFE4	NT5DC1	279.7	477.1	398.6	516.1	521.3	487.9	487.2	521.6	402.9	0.400701	0.101971	0.289041	0.273412
Q8WUX9	CHMP7	120.9	149	141.1	191.6	180.5	170.3	154.5	141.6	150.8	0.400219	0.0135002	0.120814	0.263396
Q9NWX6	THG1L	178.3	251.7	261	317.2	307.6	287.1	278.7	301.7	226.5	0.40019	0.0560434	0.223704	0.323477
O75351	VPS4B	579.7	845.9	812.1	1012.1	979.2	961.7	936.4	1000.7	878.3	0.400165	0.0485018	0.331323	0.101337
Q9UH65	SWAP70	429.5	577	558.4	716.3	706.4	642	655.3	624.3	530.8	0.399862	0.0325866	0.210238	0.241625
Q13409	DYNC1I2	562.7	697	675	939.9	828.2	784.5	770.5	791.3	623.5	0.399858	0.0296354	0.175721	0.281847
Q9Y2Z0	SUGT1	761	942	955	1202.5	1154.7	1149.7	1076.6	1019.8	958.4	0.399855	0.0120203	0.200737	0.137224
P32019	INPP5B	163.7	185.6	202.1	244.6	253.4	229.5	237.3	198.7	259.6	0.399848	0.0110685	0.335159	0.0837528
Q9NVS9	PNPO	703.3	890	876.7	1037.2	1167.1	1054.5	1162.7	1042.2	975.7	0.39983	0.0223542	0.364788	0.0435464
Q3LXA3	DAK; TKFC	634.8	916.8	868.3	1090.8	1092.6	1008.4	1120.8	1111.1	969.7	0.399423	0.0480258	0.403846	0.0593814
Q9HCN4	GPN1	69	82.8	101.9	117.9	114.9	101.8	110	107.7	87.6	0.399314	0.0660487	0.267104	0.221853
O60678	PRMT3	778	1030	1002.3	1150.9	1275.9	1279.4	1045.9	1048.5	1014.7	0.399217	0.0297211	0.145773	0.283763
Q8IV08	PLD3	124	126.2	131.9	160	171.5	172.4	125.4	168.7	180.2	0.399187	0.000935677	0.31185	0.142205
Q9NX01	TXNL4B	46.4	69.6	61.9	82.5	78.8	73.3	92	103.6	87.3	0.399137	0.0613625	0.669226	0.0138835
O00170	AIP	764.1	1057.2	1028.7	1302.3	1250.2	1205.8	1212.5	1268	953.8	0.399118	0.0359148	0.269054	0.221069
O95456	PSMG1	293.7	377.2	389.8	496.1	479.3	423.3	448.9	412.1	434	0.39907	0.0392372	0.287935	0.0711101
Q9H7B4	SMYD3	41.9	45.6	56	65.5	63	60.7	65.3	71.3	51.6	0.398861	0.0265594	0.391216	0.107206
Q9Y6G3	MRPL42	18.3	23.4	29.9	39.1	31.2	24.1	32.8	36.6	28.2	0.398827	0.237798	0.446922	0.104616
Q8WTS6	SETD7	216.1	297.7	266.3	350.3	338.5	339.5	350.2	394.8	296.9	0.39853	0.0263329	0.417486	0.0775293
O95865	DDAH2	267.5	308.7	352.9	402.4	443.3	378.9	437.7	356	367.4	0.398405	0.0336733	0.321586	0.0949477
Q9Y530	OARD1	38	51.5	47.4	67.6	53.4	59.4	60.1	68	53.3	0.398077	0.0648199	0.406052	0.0637393
O43639	NCK2	305.4	368.8	358.2	436.7	450.4	472.9	400.1	397.8	374.9	0.397605	0.00801927	0.183955	0.0918011
P41227	NAA10	434.4	591.8	580.1	736.9	690.3	688.8	677.6	654.9	578.8	0.397598	0.0327886	0.250813	0.158797
Q01813	PFKP	2837.4	3700.2	3756.7	4411.1	4643.7	4504.8	4429.6	4059	4205.7	0.397469	0.0234145	0.302335	0.0647603
Q5JSH3	WDR44	280.3	361.3	354.7	460.5	440.6	411.1	418.4	408.5	363.5	0.397335	0.0238215	0.256794	0.105024
O43488	AKR7A2	420	497.3	524.6	601.3	679.4	617.7	638.8	606.2	602.5	0.396813	0.0180028	0.357603	0.0154713
Q9UNI6	DUSP12	143.6	195.2	194.5	245	233.7	223.2	226.5	217.9	179.8	0.396318	0.0366921	0.227061	0.245999
O15111	CHUK	263.8	333.1	326.2	424.6	396.3	393.9	360.2	370.5	341.1	0.39616	0.0157703	0.215477	0.10428
O14972	DSCR3	17.2	26.8	21.2	30.7	28.2	26.9	29.5	28.4	26.7	0.396106	0.0838944	0.375786	0.089681
Q9Y4E8	USP15	865.8	1145	1112.6	1412.8	1358.7	1338.1	1157.7	1175.5	1068.6	0.395881	0.0224556	0.123181	0.380155
Q9NWX5	ASB6	6.6	12.7	8.9	13.1	13.8	10.2	15.5	11.5	17.2	0.395724	0.229202	0.648351	0.095371
P57081	WDR4	180	232.5	233.1	274.9	279.6	294.7	260.5	269.6	216	0.395464	0.0217453	0.208728	0.237944
P11413	G6PD	2609	3500.3	3422.4	4269	4157.5	4111.1	4218	3947.9	3701.3	0.395456	0.025606	0.316174	0.0727671
Q9Y259	CHKB	9.3	14	10	18.4	13.5	11.9	15	15.4	14	0.395409	0.225182	0.415037	0.0719098
P43034	PAFAH1B1	1193.6	1518.8	1549.2	1874.8	1935.9	1793.6	1971.4	1805.2	1733.3	0.395139	0.0208771	0.370631	0.0359386
Q9UNZ2	NSFL1C	1159.7	1451.4	1539.4	1804.1	1931.3	1721.7	1728.2	1605.6	1472	0.394849	0.0285192	0.211491	0.18487
P63104	YWHAZ	3086.6	3796.7	3791.8	4437.8	4912.9	4684.9	4785.9	4291.2	4397.4	0.394841	0.0147926	0.335982	0.0289488
Q96MW5	COG8	109.2	114.9	109.9	148.3	141.9	148.9	117.6	121	129.4	0.394701	0.000258686	0.139858	0.045153
Q8NEZ5	FBXO22	230.4	324.6	290	434.6	354.8	321.3	338.8	352.7	307.5	0.394446	0.111029	0.241533	0.168584
P61599	NAA20	52.9	70.4	73.9	86.5	87.6	85.1	78.6	80.2	65.5	0.394406	0.0341175	0.18577	0.321546
Q02790	FKBP4	3883.5	4994.8	4933.8	6160.7	6164.5	5827.8	5613.7	5325.3	5039.3	0.394275	0.018581	0.210181	0.143064
Q8NCW5	APOA1BP; NAXE	524.6	689.7	641.5	820.6	813.6	804.5	824.6	782.4	690.1	0.394071	0.016872	0.307772	0.0800996
Q9Y2D4	EXOC6B	111.7	145.6	137.4	178.7	173.6	166.2	149.7	165.4	153.9	0.393587	0.0189741	0.248831	0.0922604
O94829	IPO13	116.4	146.7	142.4	179.4	176.9	176.3	177.7	160.7	148.9	0.393351	0.0112141	0.265108	0.096968
Q8WZ82	OVCA2	104.7	114.1	121	156.1	154.4	135.8	153	135.3	125.5	0.393328	0.0115357	0.284248	0.0573702
Q9Y3T6	R3HCC1	6.8	8.2	13.1	14.8	13.9	8.2	14	8.7	12	0.393051	0.356056	0.304366	0.42114
P49589	CARS	1293.5	1762.4	1673.9	2145.4	2015.5	2049.6	1825.7	1891.6	1652.1	0.39293	0.0295844	0.182982	0.255024
O95376	ARIH2	370.4	509.3	459.9	581.1	584.6	593.2	644.7	588.3	572	0.392871	0.0266596	0.430197	0.0284252
P54646	PRKAA2	30.8	33.9	37	40.1	46.6	46.8	37.9	44.8	36.5	0.39252	0.0201774	0.229065	0.135634
P30047	GCHFR	5.6	10.2	8.2	12.2	9.5	9.8	9.7	8.4	9	0.392317	0.189238	0.175258	0.496675
Q9BVA1	TUBB2B	223	273.7	284.4	380.6	331.6	312.9	322.7	335.1	288.9	0.392185	0.0424485	0.2774	0.0780493
Q15819	UBE2V2	254.9	357.6	310.6	368.3	423.3	419.8	445.5	419.9	364.8	0.392116	0.0499463	0.414334	0.0546464
Q9HB71	CACYBP	1989.7	2525	2703.7	3081	3400	2991.5	3221.3	2856.8	2609	0.392066	0.0386797	0.267196	0.153749
Q8TCA0	LRRC20	54.1	68.9	60.2	77.5	82.9	80	78.4	71.6	68.8	0.392017	0.0139964	0.256193	0.0827259
Q9NWS0	PIH1D1	141.9	170.9	167.1	195	206.5	228	198	164.7	156.9	0.391473	0.0198556	0.114668	0.442559
Q8WWN8	ARAP3	226	231.8	264.6	303.8	322.1	321.2	315.8	340.4	366.9	0.390719	0.0050424	0.502077	0.00622348
Q9NR31	SAR1A	477.2	564.5	515.5	727.8	674.3	639.4	582.9	521.2	517.4	0.390675	0.0109993	0.0583748	0.551418
P23921	RRM1	1739.6	2264.3	2128.6	2720.5	2737.9	2580.3	2378.8	2132.8	2086.9	0.390487	0.0182757	0.105663	0.440299
P30153	PPP2R1A	1860.2	2698	2498.1	3324	2952.5	2972.2	2697.4	2842.6	2254.8	0.390339	0.0594055	0.1436	0.46937
P50479	PDLIM4	1267	1639.9	1711.5	2031.8	2082	1939.1	1897.3	1805.5	1720.4	0.390233	0.0293678	0.231751	0.141967
Q00535	CDK5	365.6	484.2	455.7	578	575.4	557.5	563.7	597.8	537.4	0.390153	0.020462	0.379998	0.0300569
Q9UBB6	NCDN	132.1	184.6	172.6	221.6	214	205.5	203	204.1	185.3	0.38983	0.0377482	0.275852	0.113457
Q14155	ARHGEF7	14.6	21.7	24.3	25.6	27.4	26.4	22.2	28.4	21.5	0.389821	0.100465	0.250681	0.351076
Q9Y2J8	PADI2	21.1	27.1	27.6	31.1	40.2	28	34.5	29.4	33.8	0.389596	0.136632	0.366161	0.0499576
Q16512	PKN1	89.8	121.2	113	149	140.6	134.8	130	117.1	110.4	0.389431	0.0310884	0.141949	0.36832
O94967	WDR47	36.8	46.2	51.9	59.9	57.2	59.6	59.5	49.4	48.8	0.389412	0.0359773	0.225292	0.246697
Q9Y478	PRKAB1	159	218.4	215.2	256.6	264.6	255	245.2	278.3	233.2	0.38937	0.0349862	0.352663	0.0807695
Q6DHV7	ADAL	13.1	15.9	13.3	20.1	21.1	14.2	16.6	15.4	18	0.389228	0.134698	0.24127	0.0940429
Q9Y263	PLAA	1342.7	1799	1638.3	2227.9	2020.4	2011.1	1964.6	1940.7	1741.3	0.389014	0.031044	0.240372	0.128708
P53794	SLC5A3	301	268.6	305.2	394.1	348.9	402.5	378.7	448.3	474.5	0.388952	0.0112274	0.57315	0.00993613
O94804	STK10	1031.3	1230.9	1295.1	1553.2	1615.5	1489	1440.8	1328	1291.5	0.388835	0.0137412	0.190804	0.140034
Q96B97	SH3KBP1	1402.6	1768.6	1773.8	2192	2162.6	2119.5	1972.3	1863.8	1640.4	0.388709	0.0149934	0.147284	0.322193
P04921	GYPC	108.1	70.2	82.1	147.8	59.3	133.8	135.2	94	125	0.388619	0.416757	0.443835	0.134378
Q52LW3	ARHGAP29	40.3	39	44.3	68.8	45.6	47.4	45.7	56.3	55.1	0.388533	0.170043	0.346004	0.039599
Q15645	TRIP13	904	1143.1	1208.4	1429.2	1404.3	1427.9	1390.5	1329.6	1253.3	0.388448	0.0225537	0.287495	0.0762459
P15531	NME1	1379.4	1753.2	1514.8	2101.7	1997.2	1983.1	1911.9	1874.2	1752.1	0.388122	0.0143689	0.252993	0.0677614
Q8N8A2	ANKRD44	207.1	291.5	271	333.1	345.3	328.7	320.7	296.8	297.1	0.388026	0.037764	0.249032	0.143595
Q9H2J4	PDCL3	97.2	136.9	131.1	168.2	160.4	149.3	126.7	130	94.8	0.388022	0.0501049	-0.0551621	0.79817
Q96G03	PGM2	629.3	881	834.8	1034	1028.3	1005.7	1060	1057.3	968.8	0.387649	0.036373	0.396135	0.0408425
P31946	YWHAB	1032	1296.4	1341.7	1732.6	1650.1	1418.2	1615.8	1509.6	1372.3	0.387486	0.0490473	0.293368	0.0822687
P20336	RAB3A	25.4	18.9	22.6	26.3	32.3	28.9	18.4	23.6	12.6	0.387277	0.0551852	-0.293105	0.329126
Q9H2H8	PPIL3	430.8	504.6	530	605.6	688.5	622.5	712.1	644.7	613.3	0.387255	0.0182775	0.426974	0.0156119
O94855	SEC24D	376.4	522.4	498.9	630.7	596.3	600.6	556.5	546.4	473.2	0.386896	0.0369577	0.173304	0.319183
Q53S33	BOLA3	65.2	80.3	61.3	91.6	91.5	87.3	89.6	84.9	72.4	0.386859	0.0237059	0.255691	0.159257
Q16539	MAPK14	249.6	334.5	341.4	420.4	395.9	393.7	418.6	423.8	357.5	0.386702	0.0367253	0.374609	0.0658201
Q9HBI1	PARVB	41	48.1	42.7	56.1	65.6	50.6	52.4	44.3	63	0.386572	0.0504005	0.277014	0.185418
Q9UK45	LSM7	157.3	170.2	178.6	257.7	194.4	209.5	229.3	208.9	181.7	0.386537	0.0611382	0.292613	0.0660839
Q99618	CDCA3	34.5	35.5	29.6	37.9	43.5	48.8	45.6	33.6	29.9	0.386512	0.048582	0.131433	0.566625
Q6U841	SLC4A10	36.6	39	41	47.5	51.2	53.7	28.3	31.9	31.8	0.386295	0.00564525	-0.341862	0.00917539
Q15418	RPS6KA1	683.8	896.8	884	1050.8	1104.3	1065.8	1079.8	1043.3	974.2	0.38611	0.0235517	0.329658	0.0493245
O95396	MOCS3	192.1	227.7	236.9	292.1	287.7	278.4	283	307.8	295.8	0.386079	0.00920493	0.433049	0.00765907
Q7L5Y1	ENOSF1	30.5	46.5	45.9	50.2	53.6	56.8	54.6	48.7	38.8	0.385987	0.087136	0.209422	0.410832
Q5MNZ6	WDR45B; WDR45L	104.6	143.6	144.1	166.6	175.7	170.3	191.6	191.1	163	0.385876	0.0397793	0.476151	0.0339227
Q8NFA0	USP32	29.6	39.5	34	44.2	50.2	40.3	36.8	37.2	47.4	0.385706	0.0604397	0.235724	0.246553
Q7LBR1	CHMP1B	26.8	41.2	47.5	52.2	53	45.7	81.2	96	80	0.3857	0.145875	1.155	0.00411836
Q9UL18	AGO1; EIF2C1	184.4	214.5	238.9	301.7	275	256.5	259.9	261.2	206.7	0.385559	0.0336598	0.190438	0.277565
P63146	UBE2B	68.4	102.5	83.8	113.2	113.2	106.3	110.2	116.3	78.7	0.385423	0.0620982	0.260956	0.331948
O15143	ARPC1B	577.9	749.1	688.6	956	806.4	870.2	777	821.9	679.2	0.385279	0.0360897	0.176622	0.252383
Q92503	SEC14L1	12.8	14.7	16.3	16.9	25.1	15.2	13.8	22.1	13.3	0.385084	0.237606	0.167727	0.584161
Q86VF2	IGFN1	45.7	95	54.8	69.1	79.9	106.3	43.5	102.3	25.5	0.385025	0.347608	-0.190643	0.785347
Q9Y6D6	ARFGEF1	648.5	808.7	776.7	1003	958.7	955.3	914	899.6	831.1	0.384921	0.0113472	0.243539	0.068242
P24941	CDK2	667.6	823.7	841.2	1030	1043.4	972.1	1011.7	976.3	824.9	0.384802	0.0160794	0.270181	0.114376
Q9NWZ3	IRAK4	79.9	130.7	110	139.3	144.7	134.6	145.4	137.7	113.4	0.384798	0.0955053	0.306546	0.2244
Q14195	DPYSL3	589.8	837.8	833.1	1029.2	958.3	963.6	962.5	924.6	831.1	0.384483	0.0536955	0.265882	0.168085
Q9P265	DIP2B	287.5	336.7	322.2	422.6	412.2	400.6	371.4	365	374	0.384456	0.00376315	0.230557	0.0211314
Q7Z4G4	TRMT11	50.4	57.9	56.1	83.4	66.2	65	56.7	59.7	50.3	0.38444	0.0580936	0.0200438	0.840768
Q9Y303	AMDHD2	28.9	33.2	45.7	48.2	48.9	43.6	48.8	41.5	40.7	0.384265	0.107603	0.28121	0.243569
O00429	DNM1L	1495.7	1934.3	1960.3	2376.1	2400.1	2259.1	2296.5	2147.2	2061.7	0.384246	0.0250074	0.271272	0.0881768
O43592	XPOT	981.4	1487.1	1362.3	1681.8	1635.2	1681.2	1626.4	1638.8	1470.9	0.383763	0.0636141	0.306054	0.134886
P61086	UBE2K	357.1	411.5	406.6	504.6	550.4	477.9	571.5	510.1	589.9	0.383357	0.0121216	0.508237	0.00510855
Q9H6Y7	RNF167	57.8	45.3	56	80.5	67.1	59.8	46	55.9	58.8	0.382482	0.0892654	0.0144361	0.927398
O75663	TIPRL	340.8	455.5	444.4	562.7	562.6	492	563.3	546.7	446.2	0.382433	0.0446257	0.326873	0.11165
P36406	TRIM23	158.1	214	196.6	226.7	247.5	267.1	238.2	259.1	241.1	0.38239	0.0466092	0.376735	0.033387
P52594	AGFG1	392.8	551.7	501.9	627.5	601.8	655.6	587.2	583	556	0.382021	0.0416721	0.255133	0.123542
O60547	GMDS	614.2	854.3	865.3	1089.3	1009.9	941.9	990	1001.8	850.1	0.381912	0.0630853	0.284175	0.150238
Q8N584	TTC39C	113.9	146.5	133.3	171.6	178.9	162.4	164	136.4	163	0.381581	0.0199913	0.235161	0.150549
O43310	CTIF	15.2	19.4	17.6	22.9	21.6	23.5	14.9	16.4	20.8	0.381485	0.0170798	-0.00276643	0.988363
P26639	TARS	2826.8	3777.9	3571.5	4494.5	4430.2	4328.8	4243.2	3950.3	3827.3	0.381174	0.0248338	0.240334	0.121881
P08237	PFKM	1647.9	2065.7	2006.8	2486.7	2459.6	2503.8	2443.2	2347.6	2314.7	0.381144	0.0117391	0.31282	0.0274897
Q9BSQ5	CCM2	90	101.9	103.2	130.7	120.4	133.2	128.4	137.2	121.2	0.381029	0.00661939	0.390384	0.00809198
Q99759	MAP3K3	23.2	28.7	27.5	41.1	33	29.3	28.1	33.1	30.5	0.381025	0.107169	0.207783	0.136802
P06132	UROD	321.7	434.4	374.8	491.2	496.8	484.6	485.3	498	455	0.380894	0.0253819	0.346893	0.0427776
Q9NQT8	KIF13B	229	282.2	291.9	355.9	343.6	346	339.6	336.5	305.3	0.380542	0.0153723	0.289262	0.0568623
Q13347	EIF3I	1288.3	1663.5	1762.3	2164.4	2040.8	1931.7	1926.2	1904.6	1782.3	0.380528	0.0408212	0.251815	0.118488
Q9BW30	TPPP3	94.3	120.6	135.5	164	155.8	136.3	190.7	175.9	196.4	0.380347	0.0730236	0.684132	0.00630816
O76071	CIAO1	409.2	491.6	518.2	601.7	643	602.1	617.6	581.7	524.4	0.380153	0.01599	0.280634	0.0755564
Q96EK5	KIAA1279; KIF1BP	654.8	830	806.1	1013.8	1007.2	959.4	968.7	911	806.6	0.379591	0.0161389	0.229706	0.143302
P06493	CDK1	675.4	805.4	856.5	1029.4	1035.3	975.2	1148.4	1185.2	1061	0.379181	0.0149211	0.538399	0.00569951
Q9NQS1	AVEN	127.5	155.1	138.8	182.6	186.3	179.1	170	152.5	170.3	0.378986	0.00698768	0.225812	0.0748043
P45985	MAP2K4	19.8	30.6	24.5	33.9	29.9	33.6	35.1	32	27	0.378956	0.0907636	0.329229	0.17761
Q8TC07	TBC1D15	622.2	721	681.4	879.5	877.1	875.7	803.1	771.7	737.2	0.378687	0.00213333	0.191504	0.0497452
Q9BUH6	C9orf142; PAXX	88.2	111.7	110.9	138.6	141.9	123.5	138.9	119.2	114	0.378369	0.0314023	0.259704	0.13171
P08758	ANXA5	3864.6	4992.2	4706.4	5976.3	5909.1	5740.8	6020.9	5999.6	6158.6	0.378024	0.0172677	0.422583	0.0108415
O75688	PPM1B	268.2	352.5	328.6	425	400.8	407.7	387.2	399.8	377	0.377822	0.0221573	0.294155	0.0508852
Q9BV44	THUMPD3	439	543.6	539.2	680.7	645.3	650.5	652.1	601.4	575.6	0.377169	0.0134513	0.265355	0.0663837
P61081	UBE2M	881.3	1219.5	1173.1	1422.1	1434.7	1393.3	1467.1	1423.9	1336.6	0.376487	0.0378892	0.368829	0.0476635
Q8IVV7	GID4	26.2	28.7	36.1	37	39.2	41.9	31.3	27	38.8	0.376071	0.0517243	0.0936048	0.678227
P50747	HLCS	235	275.9	246.6	357.3	329.3	296.4	291.4	303.3	282.1	0.375946	0.0246067	0.211002	0.043337
Q99614	TTC1	587.5	711.4	819.4	811.7	1031.9	905.2	972.4	835.6	792.5	0.375895	0.0855759	0.295882	0.135646
Q04206	RELA	333.6	416.4	410.8	495.8	518.9	491.2	502.7	482.1	502.7	0.375507	0.0148525	0.35777	0.016847
Q6P4I2	WDR73	14.7	26.8	19.1	27.9	25.5	25.2	29.4	25.3	12.9	0.375212	0.174418	0.157705	0.721164
P55210	CASP7	87.7	98	101.6	127.4	127.5	117.7	141	130.3	114.6	0.37507	0.00576115	0.425669	0.0196548
Q15398	DLGAP5	223.9	357.8	322	394.6	383.5	393.8	374.6	369.6	318.7	0.374934	0.090129	0.23409	0.292615
P52735	VAV2	185	263.7	247	312.6	294.6	294.9	307.8	270	254.1	0.374822	0.0493655	0.257945	0.189497
P46976	GYG1	770.1	880.3	953.4	1129.6	1153.3	1093.3	861.3	549.1	381.8	0.374782	0.0100853	-0.538887	0.146187
Q9NR46	SH3GLB2	131.1	181.2	172.5	214.6	195.4	218.6	167.7	176.8	165.1	0.374753	0.0481179	0.0719756	0.629676
O60551	NMT2	24.8	34.4	30.5	33.3	41.7	41.3	35.1	35.4	30.1	0.374671	0.0857097	0.16545	0.329431
O60343	TBC1D4	143.4	174.4	161.7	223.9	189.1	208.5	185.5	179.2	165.3	0.374224	0.0247723	0.144462	0.193966
Q96KG9	SCYL1	828.9	1032.5	942.7	1226.8	1158.9	1248.1	1005.4	1023.8	965.2	0.373941	0.0129432	0.0947292	0.359907
Q70E73	RAPH1	617.6	741.6	697.7	898	883	883.9	757.2	737.2	774.3	0.37361	0.0052119	0.141394	0.135578
Q6UWE0	LRSAM1	78	106.7	107.3	116.4	126.8	135.1	127.7	114	109.3	0.373562	0.0602652	0.265503	0.152048
Q7L523	RRAGA	242	289.5	274.6	449.5	296.5	298.2	255	297.1	277.7	0.373367	0.205989	0.0418048	0.692373
P41226	UBA7	67.5	75.7	80.3	90.9	100	98.6	91.3	98.6	90.4	0.373289	0.00938722	0.326697	0.0141915
Q96BJ3	AIDA	161.6	217.4	212.3	228.7	277.6	259.5	281.4	247.3	297.7	0.373077	0.0634141	0.48295	0.0277974
P16333	NCK1	133.9	189	193.9	224.6	219.9	224.8	228.4	221.5	193.6	0.373047	0.057968	0.316334	0.127075
Q13574	DGKZ	15.1	13.5	16.5	20.4	20.3	17.7	15.6	18.3	13.9	0.372841	0.0231359	0.0838832	0.591858
Q9HB07	C12orf10	688.6	958.9	985.3	1208.7	1143.4	1057.1	1158.5	1134.6	982.4	0.372835	0.0684264	0.315117	0.1225
Q9C0E2	XPO4	120.6	159.2	163.8	185.9	187.2	201.3	172	149.3	160.2	0.372796	0.0401456	0.118276	0.452224
Q9Y3M8	STARD13	371.4	487.2	470.4	616.1	548.1	556.6	555.9	556.4	544.4	0.372738	0.03585	0.317971	0.0397082
Q9H8W4	PLEKHF2	51.5	68.3	81.1	87.2	88.6	84.3	91	85.3	76.9	0.372589	0.0850037	0.3338	0.140359
Q9Y6U3	SCIN	37.3	43	40.9	57.3	54.3	45.3	54.1	47.7	47.3	0.372456	0.0400755	0.298891	0.028088
Q9NS87	KIF15	1471.4	1800.9	1783.8	2274.7	2140.5	2129.8	1821.4	1859.2	1746.5	0.372368	0.0131685	0.102156	0.331854
Q9NW61	PLEKHJ1	20.9	24.1	27	31.4	32.1	29.7	27.2	28.4	21.6	0.372333	0.0204973	0.100604	0.561023
Q9UHR4	BAIAP2L1	196.5	220.1	214.5	261.8	278.9	276.2	244.6	215.9	207.7	0.372291	0.00222234	0.0824114	0.403805
Q9UHD2	TBK1	377.4	466.7	559.1	570.6	637.6	608.1	570.4	557.8	513.1	0.372282	0.0695179	0.226118	0.224286
P14324	FDPS	739.2	966.1	905.6	1133	1140.1	1106.1	1166.5	1096.9	1028.4	0.372135	0.0202613	0.334329	0.0448082
Q9BW83	IFT27	143.8	204.3	198.1	246.8	232.5	227.5	252.4	238.5	195.3	0.371873	0.055947	0.3292	0.144568
Q5T0N5	FNBP1L	360.7	542	494.8	664.9	597.3	545.6	584.1	595.3	444.8	0.371387	0.100763	0.216881	0.357586
Q9UPN7	PPP6R1	114.3	147.9	140.1	165	174.6	180.8	156.8	162.5	150.3	0.371349	0.02418	0.223161	0.105142
Q9UEW8	STK39	124.9	166.2	160	182.5	204.8	196.2	177	184.4	159.3	0.371285	0.037521	0.207005	0.193467
Q9Y237	PIN4	186.9	263.2	213	288.9	262.6	306	291.9	330.1	285.3	0.37091	0.0652724	0.452353	0.0367571
Q6IA69	NADSYN1	24.2	35.1	33.5	42.4	37.8	39.8	38.7	34.3	30.3	0.370838	0.0679086	0.154644	0.449041
Q13404	UBE2V1; TMEM189-UBE2V1	260.8	360.1	334.2	447.5	420.6	366.3	444.6	414	366.3	0.370086	0.071133	0.35894	0.0743042
O95630	STAMBP	233.4	349.8	301.8	395.5	369.9	378.4	357	391.4	317.3	0.370085	0.0672608	0.268052	0.206455
Q92625	ANKS1A	100.1	104.6	105.7	143.6	133	124.5	124.4	118.5	119.6	0.369833	0.00639757	0.223852	0.00223262
O75391	SPAG7	102.4	137.4	137	164.8	176.8	145.3	151.7	147.2	150.7	0.369827	0.0681412	0.254843	0.106319
P29353	SHC1	339.3	448	405.7	504.5	513.1	523.9	470.6	466.1	414.6	0.369741	0.022444	0.179754	0.220545
P49591	SARS	1560.5	2056.7	2087.4	2435.2	2482.1	2453.6	2462.8	2327.2	2203.2	0.369715	0.0315952	0.293827	0.0826301
Q9BRG1	VPS25	125	166.6	186.4	209.3	211.4	196.8	211.2	191.2	176.3	0.369429	0.0673266	0.275805	0.180652
P84077	ARF1	1461.1	1782.3	1604.4	2086.1	2068.5	2107.2	1946.2	1884.4	2198.3	0.369247	0.00729704	0.314565	0.0420966
Q96B49	TOMM6	15.7	12.6	9.1	20	12	16.3	23.8	13	20.5	0.368985	0.291998	0.615497	0.149203
P07195	LDHB	4402.2	5659.4	5307	6721.5	6748.3	6377.7	6500.2	6004	5721.8	0.368972	0.0191171	0.246012	0.0953863
Q9BTE6	AARSD1; PTGES3L-AARSD1	248.7	324.7	297.2	382.7	384	357.6	373.3	360.6	340.7	0.368945	0.0237939	0.303718	0.0480788
Q6UWJ1	TMCO3	27.5	24.7	22.3	29	32.2	35	21.9	27.1	36.4	0.368796	0.0344075	0.196996	0.46466
Q96K17	BTF3L4	92.2	130.9	121.3	157.5	151.6	135.4	149.1	141.6	140.4	0.368098	0.0672093	0.323937	0.0728733
Q86YS6	RAB43	317.8	258.8	261.8	371.4	346.7	363.8	214.9	217.4	242.9	0.367857	0.0167664	-0.312324	0.0619945
Q9Y5K6	CD2AP	927.3	1168.2	1149.3	1449	1397.3	1340.9	1295.6	1267.3	1101.4	0.367856	0.0196659	0.175408	0.227708
Q9UBB4	ATXN10	578.1	778.4	720.6	935.5	878.9	865.8	852.6	833.6	865.8	0.36777	0.0335799	0.297058	0.0583435
Q8NFP9	NBEA	72.9	80	70	102.9	98	86.7	88.9	94.3	91.9	0.367667	0.0187367	0.30356	0.00658542
Q15042	RAB3GAP1	825.3	952.6	972.5	1174.5	1186.4	1187.7	1071.8	993.4	952.3	0.367609	0.0045453	0.133712	0.199065
Q9UBF2	COPG2	1131.3	1384	1390.8	1712.3	1674.7	1652.3	1573.8	1429.9	1274.5	0.367494	0.0123153	0.131275	0.36501
Q92888	ARHGEF1	1261.1	1525.9	1572	1922.7	1893.4	1806.9	1783.5	1736	1530.2	0.367343	0.0149271	0.2122	0.137401
Q9P0V3	SH3BP4	369.8	391.9	398.9	499.8	504.7	492.6	402.3	453.2	484.3	0.3673	0.000288162	0.207147	0.0788316
Q5SZK8	FREM2	409.7	334.7	358.9	493.3	459.1	470.7	318.1	353	411.9	0.367212	0.0117689	-0.0267919	0.856842
O60566	BUB1B	82.5	81.5	82.7	102.9	112.9	102.4	101.2	105.1	100.1	0.367176	0.00227782	0.312659	0.000218524
Q8TF64	GIPC3	40.9	49.6	53.1	62.4	55.5	67.3	57.7	61.1	37.1	0.367028	0.0497862	0.118565	0.648332
Q17RY0	CPEB4	58.7	58.4	53	75.2	74.2	69.9	47.9	57.9	60.2	0.366523	0.00264804	-0.0351999	0.761478
P50552	VASP	702.1	930.6	884.7	983.4	1122.2	1139.7	1008.7	1007.2	939.7	0.366417	0.0470118	0.231517	0.117457
Q9BZE9	ASPSCR1	231.8	278.5	264.8	328.6	348.8	321.8	334.5	316	269.4	0.366391	0.00964564	0.247095	0.112639
Q14790	CASP8	167.4	204.1	200.5	258.7	242.5	236.1	261.7	253.7	231.6	0.366237	0.0149964	0.385093	0.0167345
P50502	ST13	2493.4	3207	2940.3	3789.1	3722.3	3626.1	3491.1	3457.9	2938.8	0.366205	0.0175638	0.194501	0.204409
O75436	VPS26A	455.4	571.6	585.5	689.3	722.6	666.5	709.3	668.7	609.8	0.366174	0.0248503	0.301873	0.0678896
P23526	AHCY	2788.2	3532.4	3481.9	4329.8	4241.4	4061.4	4016.2	3779.2	3547.9	0.36593	0.0202535	0.210619	0.135772
Q8N9N8	EIF1AD	65.8	104.1	98.4	125.4	113	107.3	129.7	126.7	121.7	0.365674	0.119673	0.494921	0.0395238
P36915	GNL1	639.6	915.8	872.7	1077.3	1030.6	1020.6	1041.9	1091.4	904.7	0.365643	0.056003	0.323294	0.117982
Q13615	MTMR3	10.1	10	10.8	12.7	13.1	14	10.5	14.3	13.1	0.365162	0.00296248	0.294591	0.112206
P09525	ANXA4	297.1	397	437.4	481.2	508.9	467.2	542.4	525.5	466.6	0.365061	0.0668501	0.439532	0.0477467
P54577	YARS	2212.5	2967.7	3010	3716.6	3520.4	3311	3361.3	3070.4	2727.6	0.364999	0.050623	0.161339	0.366167
P15559	NQO1	2813.3	3741.1	3738.3	4293.6	4613.1	4348	4636.5	4383.2	3819.9	0.364883	0.0381939	0.318979	0.0962183
Q9Y6G9	DYNC1LI1	1112.3	1348.4	1340.5	1676.5	1622.6	1595.5	1521.5	1439.2	1392.4	0.364736	0.0108234	0.195588	0.0995258
Q13057	COASY	197.5	246.7	267.1	308.3	306.6	301	305.8	276.1	255.2	0.364732	0.0304189	0.234942	0.173333
Q01484	ANK2	194	245.6	233.4	305.7	287.3	273.5	251.8	258.7	220.1	0.364593	0.0237192	0.118475	0.382483
Q9H9Q2	COPS7B	156.7	188.8	184.9	239.6	219.9	223.3	202.5	206.7	189.9	0.364382	0.0125938	0.175716	0.112715
Q08752	PPID	926.2	1203.9	1208.5	1404.6	1490.7	1402.3	1417	1308.7	1243.7	0.364288	0.0308023	0.249678	0.118685
Q9NZU0	FLRT3	281.5	301.2	286	386	351.7	380.4	224.6	281.2	271.1	0.364119	0.00241039	-0.161129	0.171998
Q13555		69.1	76.6	97.9	114.7	102.8	96	104.4	93.9	93.6	0.363951	0.0846225	0.26096	0.159445
Q9BY43	CHMP4A	141.8	194.1	177.4	217.8	219.1	223.6	217.6	203	188.4	0.363756	0.0341518	0.24664	0.143714
P47755	CAPZA2	327.5	373.5	394	491.8	461.2	456	433	412.2	375.1	0.363741	0.00981614	0.156305	0.182773
Q8IV38	ANKMY2	70.1	95.1	94.8	124.1	111.4	99	103.8	94	92.6	0.363495	0.0870249	0.15953	0.323268
Q13177	PAK2	989.3	1305.3	1193.5	1523.7	1461.5	1501.4	1478.1	1477	1362.4	0.363181	0.0242282	0.307755	0.0508355
P28838	LAP3	1747.5	2179.2	2072.9	2613	2630.2	2472.7	2519.9	2437.9	2108.9	0.362968	0.0147018	0.23617	0.120311
Q14693	LPIN1	20.2	27.4	36	37.3	32.7	37.5	35.6	36.8	29.3	0.362762	0.174311	0.282745	0.304384
O95486	SEC24A	586.5	741.1	861.9	959	984.2	872.1	928.7	896.4	859.8	0.362687	0.0737235	0.294267	0.114773
P0C2W1	FBXO45	5.1	6.2	9.7	9.8	5.7	11.5	11	8.7	8.2	0.36257	0.416769	0.409876	0.231772
Q9UKA8	RCAN3	21.3	21.5	27.2	32.7	27.5	29.8	32.7	36.3	35.5	0.36257	0.0529514	0.578076	0.00661464
Q8TCE6	FAM45A	140.7	174.7	177.9	208.2	221.4	204.5	229.5	213.2	197.4	0.362245	0.0223332	0.375832	0.0315566
Q8N1I0	DOCK4	83.3	103.4	98.9	130.7	121.6	114.8	123.1	109.3	112.9	0.362177	0.0236319	0.273854	0.0538822
Q9NP72	RAB18	949.6	827.8	874.9	1100.5	1141.2	1167.4	686	752	903.8	0.362147	0.00336823	-0.179626	0.232307
Q9H2M9	RAB3GAP2	1067.7	1255.8	1252.3	1535.9	1533.7	1526.1	1363.8	1285.2	1200.4	0.362019	0.00544837	0.106368	0.307286
P0CB38	PABPC4L	27.6	26.9	38.1	42.8	39.6	36.6	45.2	32.9	22.6	0.361877	0.0949615	0.12098	0.736037
Q9UL15	BAG5	99.5	138	114	135.8	145.2	170.7	131.3	150.2	117.8	0.36184	0.0947409	0.183948	0.337615
Q12979	ABR	550.7	694.6	689.1	812.6	872.8	800.4	836.3	830.7	786.9	0.361824	0.0243153	0.34319	0.0250934
P35244	RPA3	122.9	149.5	166	196	181.4	185.9	195.2	213.5	160.4	0.361656	0.0349878	0.376434	0.0949687
P60842	EIF4A1	2513.5	2924.4	3068.6	3373.5	3898.9	3657.3	3576.9	3081.2	3486.2	0.361616	0.0230229	0.254032	0.0727303
Q9BU19	ZNF692	10.9	8.6	9.3	11.8	11.5	13.7	10.9	9.9	8.9	0.361456	0.0477041	0.0443941	0.753679
P61163	ACTR1A	833.3	1033.6	1092.8	1174.8	1333.1	1294.2	1219.2	1129.9	1032.2	0.361346	0.0377401	0.192127	0.2143
Q676U5	ATG16L1	131.1	156.2	162.8	199.7	189.4	189	177.2	188.9	166.9	0.361074	0.0142171	0.24389	0.0751344
Q96EM0	L3HYPDH	289.2	403.7	383.3	457.5	490.2	434.4	459.9	437.2	393.1	0.360916	0.0583074	0.261649	0.151803
Q8IWT3	CUL9	11.9	11.9	10.7	12.9	12.8	18.6	11.1	13	14.7	0.36071	0.170597	0.16946	0.267649
Q93088	BHMT	100	135.8	156	179.3	173.3	150.4	165.1	160.4	113.3	0.360441	0.116943	0.163446	0.537732
P14618	PKM	11750.4	14951.4	13983.1	17299	17519.5	17396.9	17094.4	16314.7	17051.6	0.359982	0.0155251	0.310667	0.0293296
Q9UNS2	COPS3	587.2	760	735.7	912.4	909.5	851.1	861.6	796.2	708.2	0.359866	0.0268766	0.183856	0.248585
Q9UQN3	CHMP2B	28.9	31.1	39.6	50.3	39.2	38.3	58.6	57.3	37.6	0.35967	0.136359	0.624021	0.0756614
Q9NTJ4	MAN2C1	43.9	60.7	53.7	61.4	64.7	77	71.1	65.7	58.8	0.359529	0.0931272	0.305245	0.108381
Q96LD4	TRIM47	299.1	372.2	392.4	470.6	460.8	433.3	405.9	402.8	440.1	0.359493	0.0301027	0.231451	0.115312
P49327	FASN	12233.2	15332.8	13920.1	18238.1	17477.2	17497.9	16251.5	15065	14549.4	0.359156	0.0136717	0.144794	0.22856
Q9Y6I3	EPN1	203.6	285.2	253.6	321.8	330.2	300.2	306.1	306.3	269.9	0.359068	0.0510854	0.249073	0.155151
Q53FA7	TP53I3	123.3	175.8	167	190.5	210.6	196.7	211.5	192.3	161	0.359023	0.0640148	0.277101	0.207631
Q16401	PSMD5	712.6	850.2	884.2	1038.9	1104.8	994.5	1026.8	961.9	881.8	0.358923	0.01998	0.230288	0.103427
Q13098	GPS1	683.5	869.5	794.3	1046.1	984.3	978.8	914.9	924.2	816.1	0.358378	0.0192202	0.177818	0.184842
P62633	CNBP	387.3	605.4	457.5	605.5	585.1	668.5	566	651	599.1	0.358352	0.119454	0.324592	0.151285
Q9BYT8	NLN	413.9	530.3	542	674.4	593.2	637.6	630.8	653.4	546.2	0.358314	0.0414621	0.300531	0.0933468
P27707	DCK	528.4	691	647.8	848.3	812.2	732.9	811.1	813.6	728.7	0.358185	0.0418112	0.33387	0.0445162
Q5QJ74	TBCEL	52.2	85.3	91.4	94.1	98.1	101.2	107.2	98.5	90	0.358151	0.156679	0.369417	0.165688
O75882	ATRN	330.2	291	282.4	355.5	396	406.6	269.4	331.9	406.9	0.358004	0.0166729	0.158026	0.456911
Q6PEY2	TUBA3E		11.6		7.1	17.7	19.8	19.1	11.8	9.7	0.357956	#DIV/0!	0.222392	#DIV/0!
O15119	TBX3	37.8	31.7	41.4	45.9	51.3	44.9	46.6	49.3	48.3	0.357647	0.0396854	0.378812	0.0194817
Q5VYK3	KIAA0368	1606.5	2058.4	2058.4	2460.3	2433.4	2438.5	2312.9	2231.2	2057.6	0.357399	0.0236926	0.20599	0.157062
Q96DM3	C18orf8; WDR98	147.2	169.4	164.1	206.9	198.3	210.3	179.2	177	160.3	0.356622	0.00407156	0.103632	0.254066
Q06203	PPAT	704.3	906.8	849.8	1054.5	1070.2	1026	1045.2	1002.9	871	0.356486	0.0203149	0.246338	0.128572
O75191	XYLB	92.6	118.6	111.7	146.9	132.7	133.8	149.9	149.6	156.9	0.356451	0.0286684	0.499211	0.00543024
P48643	CCT5	4015.9	4876.6	4845.2	6225	5688.4	5673.6	5395.9	5228.3	4789.4	0.356369	0.0186411	0.166063	0.170567
Q9NRY5	FAM114A2	778.9	947.1	887.4	1161.2	1090.3	1093.2	982.6	971.1	866.3	0.355949	0.0109879	0.109767	0.326086
P04920	SLC4A2	415.7	350.1	355.5	476.1	470	488.9	296.9	339.8	406.2	0.355878	0.00859941	-0.104571	0.530632
P18669	PGAM1; LOC643576	2562.9	3095.2	3263.5	3660.6	4052.4	3703.7	4293.4	3788.3	4051	0.355771	0.027372	0.443526	0.0140203
P62714	PPP2CB	42.7	50.6	43	59.5	53.4	61.5	51.8	48.4	49.3	0.355614	0.0232587	0.13336	0.188356
Q9NP61	ARFGAP3	593.8	721.5	703.1	865.9	884.8	831.7	834	787.6	772.9	0.3555	0.0117385	0.246512	0.046137
Q8TF42	UBASH3B	409.2	587.8	558.8	689.5	639.1	661.9	601.5	667.1	580.1	0.355474	0.0645142	0.248855	0.185954
O95373	IPO7	784.2	1030.8	923.9	1159.7	1164.8	1179.1	996.4	992.1	931.2	0.355241	0.0236191	0.0922235	0.463558
Q9P2R3	ANKFY1	425.6	570.5	527	642.4	660.5	645.3	593.4	578	549.1	0.355131	0.0307012	0.175817	0.216232
Q9Y2H2	INPP5F	691	853.3	848.9	1037.1	1000.8	1023.1	983.9	946.8	876.7	0.355062	0.0149684	0.230294	0.0897342
P20337	RAB3B	42.5	35.2	39.3	47.1	53.6	48.9	35.3	36.4	41.6	0.354602	0.0192573	-0.0463607	0.689543
Q96L92	SNX27	319.1	396.6	404.5	491.2	459.6	481.4	440.6	451.5	411.3	0.354477	0.0225386	0.218524	0.109552
Q96FQ6	S100A16	462.9	579.4	629.8	719.4	699	719.3	765.1	688.1	657.4	0.354398	0.0358355	0.335992	0.0680836
Q9UK41	VPS28	151.4	165.1	212.6	213.9	243.8	218.7	228.6	207.6	198.6	0.354336	0.0769586	0.262762	0.161796
Q9BY41	HDAC8	30.8	39	42	48.6	49.2	45.1	54.8	56.2	52.3	0.354086	0.0444209	0.546605	0.00831297
Q9Y4K3	TRAF6	23.7	19.2	18.6	25.7	25.1	27.8	18.9	25.3	26.8	0.353943	0.0342847	0.207233	0.337422
Q9UIA9	XPO7	814.4	1010.2	1078.4	1280	1247.1	1182.7	1222.7	1165	1041.2	0.353797	0.0329987	0.240201	0.14042
P54578	USP14	1152.1	1483.4	1541.7	1926.8	1758.8	1649.5	1681.6	1647.1	1353.4	0.352979	0.0570176	0.16462	0.351883
Q68EM7	ARHGAP17	272.8	352.6	347	397.9	429.8	414	403.6	405.2	361	0.352695	0.0303246	0.26664	0.0896418
Q6AI08	HEATR6	24	31.8	26.9	36.3	35.3	34	35.7	35.1	35.3	0.352651	0.0323218	0.359465	0.0268661
P09417	QDPR	360.2	509.8	446.8	577	561.7	542.6	567.4	580.2	458.1	0.352541	0.0523968	0.286166	0.173056
Q12768	KIAA0196; WASHC5	533.8	619.2	672.2	763.4	804	763	804.8	747.6	695.8	0.352523	0.0167075	0.300716	0.0510259
P20810	CAST	1226.5	1390.7	1367	1791.6	1706.4	1588.3	1713.2	1575	1505.2	0.352326	0.00928343	0.266759	0.0277348
Q9NVX0	HAUS2	86.7	102.5	106.7	132.5	109.6	135.6	108.3	118.9	107.6	0.352131	0.0558095	0.17819	0.14191
O14530	TXNDC9	365.6	454.1	447.8	554.3	545.6	517.8	497.3	460.4	420.1	0.351958	0.0187798	0.120381	0.367109
O60504	SORBS3	92.8	131.4	124.8	164.1	140.9	140.4	121.2	130.1	116.9	0.351875	0.0872408	0.0772626	0.636607
Q969S3	ZNF622	1034.3	1285.1	1494.6	1522.4	1689.1	1655.9	1705	1614.9	1575.4	0.351846	0.0693523	0.360092	0.0598632
Q96EP1	CHFR	9.8	10.2	9.7	13.2	13.2	11.5	10.8	11.5	9.8	0.351735	0.009609	0.11211	0.196261
P04632	CAPNS1	754.6	866.4	863.4	1020.8	1060.1	1088.5	1060.1	993.6	891.7	0.351312	0.00540797	0.245566	0.0661153
O75608	LYPLA1	327.8	423.5	403.2	510.5	523.4	438.9	508.9	509.6	456.7	0.351293	0.0538042	0.353642	0.0346379
P49427	CDC34	26	34.9	30.2	33.6	47.4	35.2	29.5	34.9	27.3	0.351087	0.173543	0.00947068	0.956189
O15145	ARPC3	719.8	841	972.4	1069.7	1088.3	1073.1	1052.4	1114.5	813.8	0.351064	0.0335461	0.23469	0.271824
P10109	FDX1	73.3	94.8	66.9	110.4	96.3	93	102.7	112.2	81.1	0.350858	0.096865	0.332936	0.178718
P07919	UQCRH	14.9	18.2	14.5	14.1	22.7	23.9	22.4	17.7	20.9	0.350735	0.25649	0.357848	0.0696557
Q99439	CNN2	697.3	797.8	703.7	946.1	941.1	916.6	832.4	830.6	778.3	0.350667	0.00393756	0.150933	0.0943402
P62745	RHOB	50	41.3	41.8	53.8	61.1	54.8	40.2	31.9	28.7	0.350476	0.0282772	-0.401015	0.0723006
Q96GY0	ZC2HC1A	317.7	404.7	381.9	480.4	456.8	470.7	408.5	362	394.9	0.350413	0.0198128	0.0776931	0.527612
Q8TDZ2	MICAL1	90	106.3	117.1	121.9	147.2	130.4	116.1	115.7	113.4	0.35019	0.0569835	0.139427	0.251853
Q8IWR0	ZC3H7A	147.3	197.6	181	251.5	211.6	207.1	199	224.3	196.3	0.349803	0.0783014	0.236549	0.144913
Q86X55	CARM1	486.2	626.1	623.6	824.3	674.2	713.6	614.7	692	556.2	0.349733	0.0695065	0.101866	0.523879
O95801	TTC4	509.9	662	652.7	780.8	765.1	779	727	718.4	635.7	0.349588	0.0280206	0.189766	0.209194
Q92997	DVL3	47.1	43.9	60	54.1	59.7	78.6	68.1	63.6	64.3	0.34956	0.195806	0.376305	0.0427185
Q96F24	NRBF2	127.5	132.7	140.4	168.4	170.8	171.2	146.5	144.9	134.8	0.349466	0.000681922	0.0893682	0.178738
P49407	ARRB1	172.4	198.5	222	210.7	285.4	259.3	278.4	213.6	232.8	0.349452	0.107145	0.289794	0.140514
Q13107	USP4	340.2	395.1	415.5	513	494.6	458.6	471.9	451.6	440.2	0.349445	0.0189139	0.244889	0.0433336
Q13045	FLII	1261.9	1550.5	1523.2	1879.3	1816.1	1827	1550.6	1548.9	1418.8	0.349064	0.0136188	0.0595484	0.581983
Q92734	TFG	579.8	773.4	722.7	884.9	888.1	870.9	876.9	917.7	849.6	0.348931	0.0312853	0.349094	0.0364683
Q13643	FHL3	90	116.3	98.2	123.6	136	128.1	112.3	114.8	116	0.348499	0.0318264	0.172187	0.176345
P60903	S100A10	435.1	528.8	562.2	709.3	567.4	666.3	620.8	686.9	646.1	0.348436	0.0702919	0.356433	0.0287374
Q7L8J4	SH3BP5L	104.1	144.4	128.9	158.6	170.1	151.7	178.6	148.6	147.4	0.348142	0.0563654	0.330618	0.105644
P55211	CASP9	29.8	36.8	32.7	41.8	43.1	41.5	41.2	47.6	55.5	0.348131	0.0124084	0.539206	0.0312059
Q53SF7	COBLL1	197.8	263.6	225.1	291.9	294.1	287.8	280.8	263.4	235.4	0.348043	0.0312011	0.183474	0.252347
Q6PHR2	ULK3	6.3	4.4	9.1	8.3	12.5	4.4	8.1	9.2	9.8	0.347923	0.542607	0.452792	0.169298
Q9BSU1	C16orf70	23.3	16.3	26.4	25.7	28.2	30.1	27	22	33.4	0.347923	0.138384	0.320178	0.286664
Q8N8S7	ENAH	969.2	1304.9	1230.8	1457.1	1513.1	1489.6	1346.1	1361	1238.7	0.347606	0.0366796	0.170945	0.248359
Q02156	PRKCE	8.2	9.3	11.5	12.9	11.7	12.3	11.6	10.6	11.4	0.347568	0.0628787	0.212408	0.206143
Q8WVQ1	CANT1	187.3	181.7	192.6	233.5	227.3	253.6	168.5	216.3	226.5	0.347189	0.00396682	0.122338	0.41306
Q12851	MAP4K2	82.2	92.4	95.2	113.9	123.3	106	101.8	97.1	105.1	0.347159	0.0184681	0.172181	0.0676186
Q9Y217	MTMR6	285.2	335.2	348.2	408.1	414.2	409.5	388.8	370.9	367.5	0.346795	0.0104362	0.218771	0.0598457
Q9NWU2	GID8	107.5	88.2	98.6	147.9	85.8	140.5	137.5	95.3	139.1	0.346522	0.260983	0.337627	0.168044
Q8IYB7	DIS3L2	250.5	283.2	280	341.5	354.2	338.9	325.8	292	328.5	0.346504	0.00298822	0.217801	0.0479794
Q9P2K8	EIF2AK4	555.5	697.5	706.5	792.7	843	855.7	813.7	766.1	775	0.346471	0.0279413	0.265119	0.0612167
Q93052	LPP	703.7	898.8	876	1029.8	1067.5	1053.5	1024.7	1018.6	958.5	0.346251	0.0231243	0.276361	0.0552779
P61221	ABCE1	1294.9	1775.9	1719.3	2062.2	1993.8	2033.4	2065.1	1983.7	1874.6	0.346244	0.0473741	0.30637	0.0794595
P61758	VBP1	838.2	1024.6	1086.8	1221.5	1307.8	1220.1	1347	1152	1104	0.34614	0.0291776	0.288679	0.107559
Q96K76	USP47	310.9	372	383	491.8	430.7	432.4	418.2	386.5	338.5	0.346114	0.0329143	0.101006	0.468979
P01034	CST3	30.8	30.9	44.2	37.4	52.1	45.1	52.3	53.4	46.4	0.345976	0.194802	0.522318	0.0358865
P30044	PRDX5	1400.9	1648.9	1563.4	2040.1	1956.5	1866.6	2004.1	2055.2	1817.4	0.34592	0.00918565	0.349238	0.0147612
O75822	EIF3J	1019.7	1314.2	1296	1563.6	1550.1	1499.6	1557.9	1413.4	1341.4	0.345869	0.0280246	0.248662	0.117951
Q96QK1	VPS35	882.2	1151	1146.2	1341.4	1356	1341.6	1287.9	1296.2	1134.2	0.345244	0.0322325	0.225889	0.156892
P62380	TBPL1	20.3	20.5	24.7	36.9	23.4	22.9	23.1	27.2	20.9	0.345089	0.286781	0.120382	0.461985
Q9BYB4	GNB1L	58.2	56.3	61.3	70.5	79.8	73	78.2	68.2	70.8	0.345048	0.00724968	0.305089	0.0143451
O75886	STAM2	372.2	422.8	457.1	559.2	532.1	498.7	493.3	511	417.7	0.344677	0.0203814	0.183572	0.208142
Q92747	ARPC1A	542.2	615.6	619.8	717.7	770.5	769.1	684.9	612.3	651.5	0.344667	0.00640626	0.132581	0.156929
O43739	CYTH3	6.1	9.2	12.5	11.6	12.5	11.2	12.4	12.2	17.1	0.344583	0.255918	0.584963	0.130983
Q5T447	HECTD3	56.4	63.9	71.8	81.3	78.9	83.7	74.1	68.9	72.2	0.344432	0.0206961	0.163821	0.176591
P50748	KNTC1	323	378	352.6	484.2	430.3	423.1	409.3	399.4	394.5	0.34432	0.0192867	0.191549	0.0389225
Q7Z6K3	PTAR1	104.1	141.7	126	155.8	166.7	149.5	150.2	155.2	143.3	0.34426	0.049709	0.271224	0.0884787
Q9H0X4	ITFG3; FAM234A	42.1	53.1	38.4	66.7	49	53.9	26.7	47.8	48.6	0.344216	0.156054	-0.118089	0.69899
P42566	EPS15	503.5	606.8	586.9	749.4	701.5	703.6	630	636.5	580.5	0.344197	0.0124547	0.122027	0.240401
Q96EP0	RNF31	188.9	230.7	237.8	292.8	259.2	282.5	265.7	248.5	228.9	0.344141	0.0316029	0.176785	0.199257
Q3KQV9	UAP1L1	376.4	458.8	461	516	580.9	548.4	595.3	554.7	530.1	0.344062	0.0256375	0.374259	0.0191705
P04406	GAPDH	21500.7	27656.8	25172.1	31196.4	30584	32565.2	29579.8	29999.4	30090.5	0.344018	0.0238841	0.270684	0.0464572
P49902	NT5C2	288.9	366.4	366.5	374.9	466.4	455.4	457.6	457.6	436	0.343732	0.0771652	0.403128	0.0149528
O14618	CCS	174.9	218.6	247.7	264.3	294.6	254.8	318.6	262	242.4	0.343723	0.0773212	0.360118	0.123484
Q8IYD1	GSPT2	116.1	100.6	140.8	135.9	160.2	157.5	171.1	138.4	159.1	0.343477	0.0841149	0.390414	0.0703429
Q9H3U1	UNC45A	957.3	1205.3	1129	1435.6	1339.5	1401	1328.3	1340.4	1253.3	0.343367	0.0198757	0.252801	0.0548838
Q6P1N0	CC2D1A	165.6	191.3	188.1	225.4	230.9	235.1	210.1	197.3	210.2	0.343264	0.00467918	0.180417	0.057304
Q86VS8	HOOK3	752.4	990	863.5	1158.8	1014.6	1132.4	952.7	1031.2	914.5	0.343218	0.0461457	0.153475	0.272839
Q06323	PSME1	1698	2207.1	2083.9	2690.6	2474.6	2432	2535.8	2342.2	1988.5	0.343153	0.0362587	0.19726	0.25766
Q8TDQ7	GNPDA2	234.8	310.9	311.2	361.6	367.8	357.5	394.2	340.3	297.2	0.34302	0.0401131	0.267825	0.198631
O14730	RIOK3	12.4	15.9	12.4	18.1	18.4	15.1	17.1	16.7	18.8	0.342342	0.0819139	0.370034	0.0408656
Q8N122	RPTOR	412.5	483.3	445.4	585.5	551.3	563.5	508.9	527.3	512.7	0.342265	0.00626934	0.20772	0.0309588
Q9H4M9	EHD1	1062.6	1341.3	1457.3	1568	1694.5	1631.8	1719.4	1595.5	1578.5	0.342053	0.0484669	0.341788	0.05154
P53990	IST1	391.5	528	488.5	598	590.5	596.2	573.1	563.8	555.3	0.342034	0.0365184	0.265253	0.0813588
Q15370	TCEB2; ELOB	579.7	635.7	643.8	888.6	685.3	782.6	813.6	730	684.5	0.341964	0.0557646	0.261132	0.0454549
Q6UWU4	C6orf89	3.8	6.3	7.1	10.4	5.1	6.3	9.1	11.8	8.8	0.34192	0.462138	0.788054	0.0389872
Q7Z3T8	ZFYVE16	303.3	391.1	334.8	430.8	433.5	439.9	399.8	400.8	358.2	0.341642	0.0237994	0.171108	0.213956
P28482	MAPK1	661.4	829.5	858.2	983.4	1033.1	960.1	1009.8	1005.8	930.3	0.341557	0.0324108	0.3266	0.0404643
Q12894	IFRD2	32	40.4	37.3	49.7	46.8	42.5	51.4	42.6	36.8	0.341521	0.0387755	0.253799	0.224653
P12268	IMPDH2	2780	3255.2	3309.7	4004.9	3949.9	3885.5	3505.7	3385.8	3151.5	0.341455	0.00837662	0.103939	0.304606
Q5SW96	LDLRAP1	4.1	9.1	7.4	6.5	9.1	10.5	7.6	9	5.9	0.341405	0.384288	0.127281	0.731343
Q7Z7A4	PXK	33.6	65.2	51.2	62.3	71.8	55.9	55.3	52.1	47.6	0.341037	0.262902	0.0473057	0.868033
P13797	PLS3	925.5	1187.5	1205.8	1494.6	1413.7	1295.4	1502.8	1405.3	1417.8	0.340998	0.0516129	0.382339	0.0246208
Q13885	TUBB2A	205.3	283.1	284.9	348.5	346.8	284.1	344.9	340.1	294.9	0.34087	0.111321	0.341606	0.0882646
Q8N573	OXR1	201.3	266.3	268.6	316.9	307.7	307.8	290.2	262.2	225.5	0.340851	0.0425285	0.079487	0.656109
P54760	EPHB4	24.6	14	14.7	19.7	24.7	23.1	9.8	15.6	18.9	0.340752	0.272891	-0.266829	0.526951
Q15386	UBE3C	488.4	622.2	579.5	726.4	716.5	697.3	687	693.4	639.6	0.340637	0.0205415	0.257247	0.0626217
Q9NVD7	PARVA	829.8	1061	1058.8	1307.3	1229.4	1198.3	1167.2	1136.2	934.8	0.340589	0.0347166	0.134673	0.414587
O75071	EFCAB14; KIAA0494	12.1	9.3	4.9	10.4	11.5	11.4	9	10.3	15	0.340459	0.333788	0.383146	0.391313
Q8NCE2	MTMR14	77.5	84.3	88.6	100.7	100.8	115.5	124.7	119.8	133.5	0.340248	0.0195492	0.594152	0.00117112
Q9Y266	NUDC	2830.4	3439.9	3452.7	4078.6	4211	4019.2	3872.1	3646.8	3333.8	0.340217	0.0155224	0.158581	0.218066
Q9HAB8	PPCS	304.1	372.2	358.9	451.3	432.4	426.8	448.4	424	381.3	0.340208	0.0142741	0.276283	0.0636221
P55060	CSE1L	3790.5	5315.6	5102.8	6201.4	6014.1	5767.7	5944.2	5564.1	5141.3	0.339855	0.0632222	0.228693	0.199749
Q92783	STAM	347	417.8	407.8	500	503.3	480.7	457.6	457.8	426.1	0.33978	0.0110691	0.194136	0.0831445
Q9H9A6	LRRC40	584.1	722.8	700.8	851.8	872.4	816.2	788.6	734.2	679	0.339512	0.0182255	0.13314	0.292466
Q66K14	TBC1D9B	143.6	184.1	191	221.5	213.6	221.2	220	222.9	205.8	0.339455	0.0378082	0.322651	0.0508494
Q9BPX7	C7orf25	52.9	52.7	59.3	61.5	78.1	69	70.1	61.7	52.8	0.339148	0.0505325	0.162811	0.294255
P17858	PFKL	941.5	1134.1	1110.1	1327.8	1376.8	1325	1351.5	1239.8	1320.5	0.339026	0.011049	0.296222	0.0248825
Q9H6U6	BCAS3	83.6	114	102.2	133	122.7	123.5	133.8	134.4	153.1	0.338959	0.0487286	0.490848	0.0204493
Q96HN2	AHCYL2	41.1	38.6	48	51.2	61.1	49.2	50.8	43.9	45.5	0.338776	0.0717109	0.134728	0.299661
Q05209	PTPN12	777.3	918.4	965.2	1136.6	1125.5	1103	1129.3	1039	1107.9	0.338735	0.0149223	0.300109	0.0307576
P22415	USF1	84.9	104.7	100.7	131.9	130	105.2	124.8	130.3	93	0.338629	0.071578	0.261957	0.215409
Q9Y2K5	R3HDM2	32.8	34.9	38.9	48.6	41.5	44.7	33.7	40.2	37.5	0.338613	0.0260097	0.0635418	0.571467
Q96AT1	KIAA1143	168.3	231.9	241.5	265.8	284.9	260.6	310.4	267.9	260.1	0.338337	0.0791017	0.38574	0.0776553
Q00653	NFKB2	416.6	478	523.1	580.8	600.6	610.9	616.1	560.9	539.2	0.33826	0.0176964	0.275665	0.0607219
Q9Y2V7	COG6	128.6	197.4	171.7	196.8	216.5	215.9	165.4	182.9	167.6	0.338242	0.106194	0.0518151	0.785165
Q5T3F8	TMEM63B	63.9	87.7	79.4	110.3	78.6	103.1	65.9	99.9	67.8	0.338076	0.161641	0.0161474	0.950239
Q9BYN0	SRXN1	72.6	98	77.1	99.9	106.9	106.3	105.2	109.7	107.8	0.33803	0.0553273	0.3816	0.0344704
Q7L2H7	EIF3M	1061.6	1241.4	1340.4	1544.9	1535.8	1523.7	1499.4	1448.7	1188	0.337728	0.0173277	0.182986	0.263509
Q6P3X8	PGBD2	6.1	6.4	9.5	8.4	8.3	11.1	7.5	8.2	6.4	0.337581	0.245567	0.00654285	0.979282
Q8NCC3	PLA2G15	6.2	5.4	7	9	5.9	8.6	10	9.5	13.2	0.337358	0.204157	0.813988	0.0196548
Q9BVM2	DPCD	106.6	154.1	134.5	188.4	158.4	152.5	166.4	164	130.4	0.337324	0.12157	0.221558	0.291866
O94822	LTN1	499.9	602.7	599.8	740.2	713.7	696.9	685.5	668.5	682.9	0.337303	0.014329	0.258805	0.0310873
Q9GZQ3	COMMD5	28.7	44.7	46.6	53.7	53.4	44.5	48	49.7	43.8	0.337235	0.176675	0.237768	0.29418
P45974	USP5	1454.4	1842.4	1786.3	2214.1	2151.2	2055.9	2126.1	2062.1	1941.3	0.337134	0.026198	0.270061	0.058208
Q9Y3C0	CCDC53; WASHC3	68	81.4	70.2	100.6	83.9	92.9	99	93.5	79	0.33709	0.0388787	0.306074	0.0759141
Q99615	DNAJC7	932.6	1162	1240.4	1461.7	1429.7	1320.6	1337.6	1239.9	1413.4	0.336819	0.0453263	0.259027	0.106042
Q15751	HERC1	102.7	122.3	117.1	157	139.4	135.6	133	119.7	117.5	0.336613	0.0273522	0.113887	0.285437
Q9NWT6	HIF1AN	48.6	68.7	67.4	81.6	76.7	74.9	79.6	85.6	79.6	0.336384	0.0760771	0.40642	0.0420459
P36954	POLR2I	12.7	15	12.3	16.8	16.6	17.1	24.2	10.4	17.7	0.336283	0.0148584	0.386811	0.371145
Q8ND83	SLAIN1	70.8	60.2	80.9	106.9	91	69.6	87.8	78.7	80.5	0.336155	0.207802	0.221127	0.150584
Q04323	UBXN1	435.8	579.4	520.3	676.9	636.8	624.6	604.1	676.4	559.4	0.336083	0.0394363	0.260919	0.13255
Q14738	PPP2R5D	804	956.8	963.5	1130.1	1185.9	1122.5	1190.9	1175.1	1094	0.335894	0.0129785	0.344886	0.0151061
Q13043	STK4	126.1	155.8	158.5	176.1	190.6	189.1	191.8	183.8	151.2	0.335751	0.0275861	0.258441	0.149754
Q92963	RIT1	66.2	76.2	70.6	96.8	94.1	77.9	85.2	88.3	95.7	0.33568	0.0473551	0.337825	0.0116332
Q04637	EIF4G1	3375.1	4051.8	4142.3	5039.5	4888.2	4671.1	3982.3	3815.1	3531	0.335561	0.0188387	-0.030345	0.785332
Q9BQC3	DPH2	78.1	105.7	108.5	119.5	125	124.3	135	138.8	129.5	0.335389	0.0608125	0.464404	0.0213042
P46020	PHKA1	37.8	44	50.8	60.6	48.2	58.5	59.6	70.2	71.9	0.335357	0.0972941	0.60513	0.0128019
Q16881	TXNRD1	1518.4	1978.1	2047.3	2310	2365.6	2318.9	2396.4	2247	2082.6	0.335346	0.0442098	0.278874	0.105557
P25963	NFKBIA	14.1	15.3	18.8	18.1	20.2	22.5	16.7	26.1	27.4	0.335038	0.0913296	0.542438	0.115195
Q04446	GBE1	1310.5	1663.2	1753.5	1934.3	2061.7	1966.7	2210.5	2120.8	2085.8	0.33498	0.0427242	0.440936	0.015879
Q8NC96	NECAP1	78	111.3	106.3	117.8	133.5	121.5	101.1	121.4	95.8	0.334756	0.0869239	0.106741	0.591075
Q9H5Y7	SLITRK6	50.3	42.8	45.9	47	58.6	69.7	31.9	32.2	30.7	0.334741	0.154601	-0.552126	0.00269123
Q99570	PIK3R4	440.2	515.4	503.2	636.3	619.4	584	580.8	536.3	560	0.334688	0.0104572	0.201187	0.0522074
Q9UBQ5	EIF3K	381.6	507.3	486.8	589.6	552.8	592.4	548	538.7	467.4	0.334603	0.0431812	0.175913	0.27028
Q15057	ACAP2	377.5	452.8	453	540.8	552.9	524.1	518.4	499.3	486	0.334175	0.013585	0.228658	0.0520261
Q09328	MGAT5	32.2	27.4	35.1	41.1	33.4	44.8	32	45.2	44.5	0.333158	0.112203	0.361893	0.136499
Q92890	UFD1L; UFD1	892.9	1110.6	1111.2	1366.4	1349.7	1207.6	1189.5	1162.4	1015	0.333122	0.0380389	0.112328	0.406289
Q9UPU7	TBC1D2B	47.6	77.4	70.3	79	87.2	79.8	73.1	75.5	67.4	0.332966	0.145239	0.145339	0.499428
Q5TCZ1	SH3PXD2A	279.5	326.6	344.6	408.5	386.2	402.7	339.4	337.5	385.3	0.332843	0.0160455	0.159993	0.210074
Q9Y3B8	REXO2	230.9	298.3	316.3	352	368.1	344.8	320.5	312.2	307.4	0.332841	0.0529938	0.153009	0.296252
Q01970	PLCB3	590.5	817.1	684.4	945.6	866.8	822.4	736.8	729.7	654.9	0.332811	0.0732497	0.0201338	0.896542
O60701	UGDH	1258.7	1660.6	1582.4	1956.2	1846.5	1866.3	1872.3	1885.1	1659.6	0.332624	0.0380239	0.267024	0.1
Q8TBC4	UBA3	348.5	501	462.8	573.9	545.2	533.4	570.4	568	501.9	0.332553	0.0748308	0.321862	0.0987409
Q15435	PPP1R7	232.4	343.4	303.7	350.7	397.6	359.2	379	365.7	318.8	0.332551	0.0992178	0.274065	0.175035
Q99543	DNAJC2	590.6	780.9	792.2	967.5	910.6	846.1	867.8	887.2	797.7	0.332332	0.0655149	0.238524	0.141085
Q9NY35	CLDND1	136.2	105.8	123.7	152.3	157.2	150.9	89.8	112.7	134.5	0.332227	0.0249582	-0.117912	0.573624
P23743	DGKA	243.3	311.5	338.6	375.7	367.2	381.8	391.3	385.3	336.6	0.332162	0.054676	0.317335	0.0921053
Q9UKG1	APPL1	417.2	536.3	552.9	635.6	628	632.7	642.6	574.1	582	0.332082	0.0385128	0.25585	0.111698
Q7LG56	RRM2B	259.6	337	345.1	413.1	405.8	366.2	384.7	346.1	311.1	0.331669	0.0584557	0.145877	0.388549
Q9BXR0	QTRT1	284.6	358.2	343.9	411.5	419.2	411	402.9	397.9	325.4	0.331633	0.0200058	0.19078	0.239589
Q5PRF9	SAMD4B	44.2	49.9	59.2	61	68.7	63.2	58.4	60.1	67.8	0.331495	0.0555268	0.28127	0.103813
P23381	WARS	1782.8	2261.2	2287.7	2613.8	2698.8	2654.6	2697	2529.3	2340.8	0.33148	0.0303189	0.257148	0.100605
Q9C0I1	MTMR12	145.3	172.1	179.4	198.6	216.1	210.3	218	196	207.1	0.331191	0.0209769	0.32216	0.027074
Q53HC5	KLHL26	34.8	33.4	38	41.7	44.5	47.4	39.8	39.5	42.9	0.331136	0.0128829	0.202461	0.037597
Q8IY47	KBTBD2	96.9	135.9	143.7	182.6	141.6	149.4	157.3	181.5	175	0.331019	0.166639	0.448557	0.047427
Q96M27	PRRC1	769	871.5	953.4	1219.9	1028.9	1013.6	1027.5	1058.9	917.7	0.330811	0.058977	0.21181	0.116218
P63244	GNB2L1; RACK1	2264.6	3119.9	3140.1	3705.5	3528.1	3487.6	3600.9	3471.1	2986.8	0.330762	0.06879	0.238754	0.211044
P55209	NAP1L1	791.5	900.8	947.1	1137.2	1084.6	1097.7	1041.7	969.5	993.9	0.330756	0.00966825	0.187203	0.0742694
P78330	PSPH	351.9	465.7	436.4	518.4	539.2	519.4	431.2	372	369.7	0.330645	0.0363773	-0.0964573	0.532407
Q15631	TSN	847.8	978	1010.8	1174.8	1247	1145	1235.1	1119.7	1020.3	0.330468	0.013945	0.250768	0.0870469
P61158	ACTR3	1693.9	2007.4	2024.1	2369.1	2427.2	2402.6	2367.3	2096.8	2053.8	0.3304	0.0106713	0.187031	0.143545
O14576	DYNC1I1	154.9	173	180.2	226.2	203.7	208.9	185.8	188.2	184.4	0.330252	0.0126965	0.136186	0.0922405
Q9Y6W5	WASF2	458.5	601.9	543.6	722.2	634.1	659.6	595.1	683.9	569.3	0.32975	0.0492206	0.204525	0.207435
O95219	SNX4	244.7	361.6	339.6	413.7	399.2	375.4	378.6	374	338.2	0.32914	0.0978733	0.205627	0.27337
P13693	TPT1	1749.2	2195	1979.4	2433.2	2498.2	2509.9	2439.5	2237.7	2330.8	0.32908	0.0180765	0.242529	0.0627697
P60981	DSTN	1631.7	1960.8	1616	2230.4	2149.8	2162	2161.9	2069.6	2371.3	0.328908	0.0181471	0.34221	0.0317326
Q6ZSR9		257.4	286	299.4	341.2	354.3	363.1	329.1	305.1	294.6	0.328895	0.006671	0.140178	0.148666
Q96R06	SPAG5	61.9	70.3	62.8	78.6	83.9	82.4	72.9	96.5	81.5	0.328719	0.00578945	0.363638	0.0653042
Q9BW62	KATNAL1	12.6	20.2	14.1	20.3	20	18.6	15.3	23.9	7.4	0.32868	0.168449	-0.00925797	0.985853
P68032	ACTC1	2368	2780.6	2673.2	3258.4	3194.8	3369.6	2643.2	2634.3	2447.5	0.328634	0.0075553	-0.0179657	0.827927
Q8TDP1	RNASEH2C	111	141.4	129.6	154.1	171.1	154.5	156	147.4	155	0.32856	0.0358801	0.263034	0.0513002
Q9UKK9	NUDT5	694.6	824.3	952.8	941.2	1095.2	1066.9	1245.1	1014.2	1017.4	0.3283	0.0756176	0.40674	0.065823
Q96AX1	VPS33A	359.1	518.5	443	563.7	538.3	556	478.5	507.5	474.9	0.32825	0.0734705	0.145664	0.377665
Q15126	PMVK	180.7	205.3	227.1	273.6	265.2	230.8	261.5	249.6	219.7	0.327986	0.0496049	0.253354	0.0984225
Q53H82	LACTB2	258.5	305.7	283.6	330.3	374.6	359.2	397.1	364.7	332.9	0.327838	0.0186287	0.36874	0.0232306
Q14166	TTLL12	1049.4	1404.1	1367.8	1520.3	1667.2	1608.6	1646.8	1614.1	1467.8	0.327798	0.0542752	0.30738	0.0733841
P49366	DHPS	112.3	148.3	142.5	177.8	164.1	164	154.3	156.2	134.1	0.327714	0.0468509	0.14137	0.354163
Q9H267	VPS33B	251.3	320.2	302.4	394.1	374.3	328.3	348.4	354.8	349	0.327629	0.0590786	0.267869	0.0457334
Q567U6	CCDC93	186.3	260.2	234.9	282.6	280.2	292.3	264.8	278.7	256.2	0.327591	0.0580527	0.230957	0.156697
Q9NR19	ACSS2	607.2	843.5	815.5	964.2	995.9	883.6	1010.7	932.1	883.3	0.327494	0.0779664	0.318537	0.0884857
Q96D46	NMD3	440.3	586.5	555.8	620.8	687.4	677.4	709.8	678	631.4	0.327278	0.0521273	0.351487	0.04363
Q9BPX5	ARPC5L	220.3	249.4	238.8	296.5	312.7	279.7	286.6	263.4	245.8	0.327253	0.00924569	0.167638	0.116235
Q9UHP3	USP25	14.3	21	18.9	21.4	23.4	23.2	19.4	18.2	20.1	0.327242	0.0912738	0.0902785	0.60054
P50579	METAP2	630.3	866.6	849.2	1000.5	958.4	984.2	879.6	837.4	722.8	0.327072	0.061073	0.0564984	0.744174
Q9Y613	FHOD1	454.5	527.1	522.1	623.3	635.2	627.6	579.2	552.2	567.6	0.326889	0.00574731	0.176169	0.0577327
P00558	PGK1	5497.4	7453.3	7578.4	8525.5	8789.1	8434	10849.2	10192.5	9997.8	0.326824	0.0632688	0.596435	0.0082977
Q96AY4	TTC28	167.2	229.8	226.8	251.3	255.6	275.5	265	244.8	237.8	0.326823	0.0715417	0.261183	0.133349
Q9Y490	TLN1	7995.4	10129.8	9659.5	11843.5	11578.3	11422.8	11671.2	10787.7	10533.1	0.326644	0.023357	0.247826	0.0771455
Q96C19	EFHD2	151.2	204.8	202.7	200.5	251.3	248.6	231.1	215.3	215.6	0.326105	0.121264	0.244757	0.132833
Q969Z3	MARC2	22.8	30.5	20.9	26	33.7	33.3	24.5	19.5	23.4	0.325812	0.179556	-0.138671	0.530372
Q6ZVM7	TOM1L2	109.5	114.4	117.2	145.8	131.1	150.6	139.3	115.4	120.1	0.32573	0.010153	0.135926	0.215855
O75116	ROCK2	1906.9	2249	2282.9	2710.3	2682.3	2676.9	2502.5	2379.7	2188.9	0.325687	0.0107411	0.135143	0.234776
Q96T76	MMS19	444.4	579.7	580.3	670.1	669.9	670.7	616.3	666.9	590.9	0.325664	0.0400901	0.224164	0.14915
Q01196	RUNX1	45.6	51.3	57.5	63.9	62.6	67	45.8	53	60.3	0.325661	0.0238893	0.0432611	0.786736
Q16773	CCBL1; KYAT1	159	178.4	212.1	231.1	230.6	226.9	237.1	217.8	207.1	0.325547	0.040816	0.268712	0.1032
P40227	CCT6A	2787.1	3484.5	3533.4	4181.5	4155	3950.4	3889.7	3690	3238.2	0.325531	0.03036	0.141831	0.335379
Q96DU7	ITPKC	7.1	10.4	6.6	9.1	12.4	8.7	9.4	10	6.4	0.325515	0.290798	0.0983379	0.745819
Q16204	CCDC6	303.8	365.8	375.4	412.7	464.5	432.3	418.2	390.6	360.6	0.325513	0.0310851	0.162266	0.211813
Q08431		197	146.7	185.5	188.8	242.5	231.8	161.2	183.2	271.9	0.325413	0.116861	0.21982	0.477603
Q9UNT1	RABL2B	46.5	45	46.1	55.8	58.9	57.7	57.2	61.1	49.8	0.325279	0.000325226	0.288839	0.0383915
Q96CX2	KCTD12	118.3	148.8	141.1	160.5	167.8	183.1	170.3	155.7	138.4	0.325176	0.0384685	0.186092	0.222857
O95999	BCL10	180.3	189.5	195.6	243.4	232.1	232.8	245.9	245.1	248.9	0.325089	0.00116415	0.388058	0.000224217
P35241	RDX	1138.8	1496.5	1536.5	1846.3	1759	1620.1	1722.7	1575.1	1518.5	0.324871	0.0694217	0.207255	0.200509
Q8ND04	SMG8	256.3	311	318.1	366.7	377.3	365	402.8	359.8	358.2	0.324858	0.0200275	0.340128	0.0323434
Q9BV86	NTMT1	104.2	116.2	128.2	111.7	173.2	151.7	180.5	133.5	158.7	0.32474	0.203277	0.439352	0.0533444
Q53HC9	TSSC1; EIPR1	82.5	104.1	113.4	125.3	135.5	114.9	130.4	131.4	108.1	0.324619	0.0818675	0.302173	0.121839
Q96IJ6	GMPPA	254.1	322.4	318.4	364.1	377.6	378.9	357.1	348.6	390.6	0.324473	0.0292567	0.292844	0.0584973
Q9NUQ8	ABCF3	376.5	525.5	485.9	581.4	585.2	571.3	534.4	560.7	499.1	0.324441	0.0596052	0.199929	0.225229
Q6YHU6	THADA	44.3	61.1	56	70.1	64.5	67.5	70.2	58.3	63.3	0.324429	0.0604126	0.248962	0.169389
Q14C86	GAPVD1	959.4	1267.2	1165.7	1491.2	1362.4	1393.6	1275.7	1277.3	1061.6	0.324248	0.0444449	0.0915722	0.555955
O00178	GTPBP1	373.2	452.6	465.3	536.7	538.5	541.1	542.3	516.2	511.1	0.324094	0.0198106	0.281796	0.037869
Q8NDI1	EHBP1	849.8	1056.1	1025.9	1259.8	1179.7	1230.7	1075.5	1067.7	932.2	0.324072	0.0228473	0.0689874	0.579053
Q5H9R7	PPP6R3	766.4	990.4	943.9	1151.2	1095.3	1134.1	1145.7	1112	1032.4	0.323946	0.0320588	0.284798	0.0611472
Q9BTY7	FAM203B; FAM203A; HGH1	110.1	135.1	114.7	156.1	151	143.4	124.4	132.9	143.4	0.323931	0.0239362	0.154926	0.223319
P17612	PRKACA	372.5	397.8	392.6	480.9	492.9	481.6	384.5	340.7	325.5	0.323689	0.000351198	-0.146376	0.124623
Q8TE77	SSH3	95	99.5	106.6	118.4	135.4	123	133.1	113.5	112.8	0.323556	0.014393	0.255348	0.0597517
Q92572	AP3S1	230.4	303.9	294.2	372.1	335.4	329.2	318.3	338.9	304.9	0.323425	0.0598425	0.215685	0.150508
Q13572	ITPK1	210.2	255.7	267.3	306.7	307.2	303.4	348.4	315.6	325.6	0.323187	0.024592	0.432639	0.0127969
P23919	DTYMK	614	838.2	793.1	949.1	942.7	917.2	968.7	927.2	785.9	0.323148	0.0531482	0.256293	0.173698
Q9Y2I7	PIKFYVE	29.6	39.7	29.9	43.2	45.7	35.2	38.9	41.8	32.5	0.323091	0.144602	0.190462	0.339589
Q9Y6K5	OAS3	616.5	879.9	759.2	1017.6	916.3	887.8	869.2	936.2	807.6	0.323053	0.0924879	0.212196	0.232298
Q9NQ48	LZTFL1	205.2	286	265.1	328.9	330	287	333.3	304.4	282.8	0.322729	0.0873186	0.283459	0.12513
Q8N5V2	NGEF	54.5	63.4	63.6	80.5	76.3	70.2	64.5	68.5	61.7	0.322723	0.0231605	0.101283	0.287704
O14841	OPLAH	53.5	84.5	64.3	79.1	87.6	86.3	73.4	88.2	61.1	0.322641	0.148619	0.138605	0.601118
P13716	ALAD	203	228.9	235	275.3	289.2	269.3	282.8	247.7	237	0.322231	0.00827038	0.202696	0.119147
Q8TCG1	KIAA1524; CIP2A	611.6	835.1	786.7	939.5	956.6	895.5	820.2	856.1	844	0.321851	0.0571388	0.174354	0.236318
Q8NFF5	FLAD1	218.2	262	289.3	317.8	321.7	322.3	324.7	310.9	303.6	0.321816	0.0366372	0.287511	0.0589662
Q96JC1	VPS39	189.6	236.2	222.8	280.3	251.7	278.5	261.3	268.6	242.4	0.321483	0.031664	0.251832	0.0604687
Q9GZT4	SRR	82.1	94.4	107.7	118	132.2	104.9	127.1	118.3	135.2	0.321319	0.0940129	0.421369	0.022203
O00193	C11orf58	384.3	538	476.8	612.5	589.5	546.1	686.4	718.2	453	0.321289	0.0753971	0.408941	0.182194
Q9BXS1	IDI2	32.8	35.7	35.8	43.1	50.2	37	42.9	52.5	35.4	0.321098	0.0926287	0.326623	0.154888
O95081	AGFG2	54	58.4	63.5	74.6	69.1	76	70.9	86.6	63.9	0.320779	0.0134762	0.3319	0.104635
Q7L5N1	COPS6	447.5	587.8	550.4	692.1	643.3	645	590.3	627.1	485.9	0.320672	0.0427802	0.103213	0.546416
Q9NZI7	UBP1	54.7	80.9	79.8	95.7	85.5	87.8	67.3	78.7	64.5	0.320588	0.120978	-0.033198	0.873092
Q01628	IFITM3	92.5	90.4	79.8	135.1	89.1	103.8	60.1	86.8	99.8	0.32028	0.198095	-0.0906585	0.687616
O43175	PHGDH	2700.2	3531.8	3477	4059.9	4050.7	4009.6	3954.1	3659	3394.4	0.320019	0.0404138	0.181092	0.239436
Q9UNH7	SNX6	388.9	492.3	496.5	597.5	561	561.3	596.5	582.9	558.7	0.319979	0.0375065	0.335249	0.0311646
P32455	GBP1	276.1	425.6	384.9	425.5	481.9	449	492.8	435.9	371.9	0.319962	0.131412	0.259356	0.276533
P29144	TPP2	1850.3	2175.7	2111.2	2543.2	2569.1	2548.2	2352.4	2222.1	2021.7	0.319858	0.00703969	0.104055	0.330859
O14908	GIPC1	278.9	326.2	367.7	428.9	394.7	390.6	412	357.9	357.6	0.319791	0.0470931	0.212912	0.175729
P04075	ALDOA	4573.3	5419.2	5585.7	6201.8	6667.9	6573.1	6893.1	6662.1	6341.7	0.319707	0.0200727	0.353015	0.0149567
Q8NHZ8	CDC26	94.8	106.3	76.8	130.6	95.1	121.1	114.4	118	125.5	0.319538	0.167715	0.364991	0.0439883
Q8IZ73	RPUSD2	81.7	122.5	107.1	132.1	122.2	134.1	109.5	117.4	98.9	0.319238	0.107955	0.065681	0.729824
P04792	HSPB1	3489.3	3957.2	4047.5	4718	4853	4766.5	4365.3	4066.5	4000.3	0.318913	0.00591852	0.113189	0.204042
P49356	FNTB; CHURC1-FNTB	28.4	31.3	34.9	41.9	40.8	35.3	36.8	39	49.7	0.318875	0.0482914	0.407775	0.0795558
Q9BV19	C1orf50	37.2	51.3	39.3	50.1	57.8	51.5	38.6	40.7	43.1	0.318764	0.102376	-0.0622843	0.714379
Q8IYB5	SMAP1	344.7	408.9	419.6	505	494.3	463.7	419	427.9	369.2	0.318481	0.0217571	0.0518129	0.655068
O96007	MOCS2	169.2	202.9	192.1	234.1	241.9	227.4	230.9	198.2	188.5	0.318139	0.0126129	0.130466	0.334191
O14791	APOL1	20.7	20.4	19.3	28	23.6	23.7	17.1	19	25	0.318101	0.0303277	0.0166238	0.92778
P49368	CCT3	2778.9	3323.4	3285.7	3924.2	3972.4	3806.3	3814.8	3515.4	3389.2	0.317976	0.0133541	0.191334	0.109364
O43414	ERI3	283.7	391.9	386.2	413.4	468.8	441.4	458.6	472.2	379.4	0.317955	0.0867279	0.303275	0.14312
A9UHW6	MIF4GD	26.3	41.7	33	40.5	39	46.4	32.2	53.6	35.9	0.317923	0.172088	0.268974	0.435338
Q86VP6	CAND1	4048.2	5336.3	4817.6	6164.7	5799.9	5737.3	5778.3	5426.6	4958.4	0.3178	0.0425151	0.186618	0.214213
O43731	KDELR3	29	23.8	29.2	29.4	36.6	36.2	27.6	28.5	29.4	0.317699	0.0830829	0.0603005	0.56098
Q13509	TUBB3	826.5	1058.2	982.1	1209.9	1137.7	1225.4	1160.2	1145.7	1025.6	0.317695	0.0326053	0.216731	0.126407
Q8ND24	RNF214	227.9	295.5	289.5	342.9	340.1	330	300	327.6	295.9	0.317484	0.0384775	0.184034	0.196088
O14950	MYL12B; MYL12A	2138.2	2457.1	2517.6	3077.6	2845.6	2940.2	2608.4	2670	2225.3	0.317422	0.0126135	0.0771643	0.514167
Q06190	PPP2R3A	89.4	100.4	96.6	131.1	103.7	122	103.3	108.5	127.7	0.317084	0.0538732	0.24538	0.0939382
P53621	COPA	3834.8	4612.3	4820	5550.8	5583.8	5393.1	5208.5	4939.4	4836	0.317033	0.0236499	0.17556	0.147981
P38606	ATP6V1A	2042.2	2475.4	2457.5	3205.4	2785.6	2698.1	2690.5	2718.8	2468.8	0.316993	0.0536926	0.175634	0.136874
Q8IZ83	ALDH16A1	319.1	415.3	400.5	497.5	476.7	438.6	457	429	372.3	0.315992	0.0550426	0.148911	0.350226
Q9BVC4	MLST8	125.1	153.4	152.5	149.3	195.3	191.9	173.1	162.1	157.7	0.31589	0.114438	0.193607	0.117097
Q6P9B6	KIAA1609; TLDC1	96.7	119.1	103.9	132.8	130.7	134.4	106.3	116.2	91.3	0.315687	0.0175844	-0.0268734	0.850694
P15408	FOSL2	18.8	12.9	19	18.9	22.8	21.4	15.3	16.8	21.1	0.315654	0.147151	0.0694405	0.768918
Q9UG01	IFT172	11.8	11.7	12.9	10.9	16.8	17.6	15.6	15.5	14.1	0.315573	0.239263	0.312384	0.00900635
P31948	STIP1	6863.9	8242.8	8284.2	9502.2	10017.5	9588.1	9518.3	8335.9	8483	0.315458	0.018083	0.171155	0.175211
Q14644	RASA3	195.6	234.8	211.7	282.7	258.9	257.3	205.1	203.7	198.5	0.315217	0.0203838	-0.0803886	0.372116
P33176	KIF5B	2130.5	2620	2579.3	3099.9	3018.5	3000.3	2816.5	2722.2	2727.3	0.315054	0.0202637	0.173416	0.122529
Q99836	MYD88	82.3	109.5	110.2	130.7	124.6	120.4	142.2	139.4	103.2	0.315033	0.0637683	0.34956	0.150773
P62495	ETF1	1424.7	1666.7	1774.9	2046.6	2060.8	1946.4	1902.7	1808.5	1616.1	0.315016	0.0225278	0.130579	0.313926
Q9NYB9	ABI2	161.7	204.3	204	228.4	236.5	244.1	223.1	232.6	230.3	0.314824	0.0355855	0.267247	0.0553227
Q9BUT1	BDH2	206.8	259.7	276.6	319.1	315	290.2	345.5	315.1	299.9	0.314805	0.0575907	0.370229	0.0438382
Q9UMZ2	SYNRG	183.6	236.3	232.8	273	274.4	264.2	259.8	262.5	249.7	0.314349	0.0376644	0.242181	0.0849345
Q9Y3C4	TPRKB	58.7	72.2	84.1	90.8	87.8	88.7	90.5	78.7	87.4	0.314123	0.0777666	0.255185	0.1638
Q2M2I8	AAK1	209.4	285.1	275.7	336.2	309.7	311.6	335.5	321.4	293.8	0.314039	0.069147	0.303757	0.0880082
P35240	NF2	503	607.6	600.6	761.7	675.9	688.9	622.8	637.2	577.3	0.313472	0.0323952	0.102579	0.333881
O15511	ARPC5	675.4	883.1	788.7	1005.6	944.1	967	950	944.9	830.6	0.313396	0.0388058	0.21558	0.152933
Q14192	FHL2	1090	1390	1353.4	1628.2	1545.3	1589.6	1422.3	1432	1515.7	0.313276	0.0335642	0.189009	0.145205
Q9BV57	ADI1	318.2	425.6	384.1	507.7	444.4	449.3	520.5	523.4	522.6	0.31323	0.0708836	0.473906	0.00949192
Q8TAP9	MPLKIP	17.9	18.7	13.3	24.7	18.1	19.2	23.4	23.8	17.5	0.313228	0.202048	0.374726	0.135231
Q9GZZ1	NAA50	987.6	1216.6	1326.8	1373.3	1549.1	1464.6	1507.5	1438.5	1438.9	0.313158	0.0635534	0.312467	0.0499748
P59998	ARPC4	303.8	381.8	388.4	442.9	450.3	441.1	422.1	420.6	387.6	0.313089	0.0336371	0.196016	0.151145
O00154	ACOT7	1462.6	1832.3	1849.5	1995.8	2247.4	2147.8	2209.6	1980.2	1991	0.313039	0.0464567	0.264791	0.0780471
P15882	CHN1	13.2	21.7	16.7	22.2	20.8	21.1	18.2	26	22.7	0.312953	0.171295	0.374635	0.202098
P61160	ACTR2	1427.8	1743.8	1848.8	2071.4	2115.8	2049.2	2031.6	1877.9	1681.1	0.312911	0.0339853	0.155201	0.306205
O15530	PDPK1	110.2	142.3	155.1	161	162.2	183	165.1	152	147	0.312553	0.0957863	0.187282	0.261125
Q15811	ITSN1	219	299.4	287.6	343.4	329.9	327.5	330.7	329.5	250.3	0.312302	0.0638824	0.175879	0.394554
Q9UBW8	COPS7A	256.7	303.8	299.5	364.2	338.8	364.7	351.3	336.6	293.9	0.312098	0.016093	0.191093	0.15032
O00221	NFKBIE	8	10.2	13.7	13.1	13.9	12.6	15.5	16.4	16.5	0.311944	0.206098	0.601451	0.0312353
Q9HD42	CHMP1A	315.1	406	423.6	521.2	461	438.7	497.8	513.5	394.1	0.311835	0.0917478	0.296011	0.159333
Q9UID3	VPS51	182.2	214.8	213.5	261.1	256.4	240.3	263.6	253	203.2	0.311826	0.0165863	0.237605	0.164696
Q9BQI0	AIF1L	13.6	15.8	12.5	19.1	15.1	17.8	18.3	12.6	8.8	0.311561	0.0920247	-0.0778112	0.814458
P19838	NFKB1	852.8	1084.4	1074.4	1298.9	1216.8	1221.8	1272.6	1365.8	1135.1	0.311543	0.0391658	0.325373	0.0657597
Q8NDH3	NPEPL1	63.8	91	83.8	104.1	92	100	85.8	107.1	92.4	0.31149	0.0970224	0.257886	0.204794
Q9P2X3	IMPACT	138.6	128.3	136.9	171.1	173.6	156.4	164.2	176.7	153.3	0.311458	0.00653071	0.291454	0.0157125
Q9BVA0	KATNB1	46.8	54.6	55.1	54.6	65.8	73.8	56.6	65.8	45.5	0.311381	0.111886	0.10144	0.587685
Q8N0W3	FUK	19.9	29.6	22.4	30	28	31.2	35.2	30.3	27.9	0.311052	0.131998	0.377431	0.118472
Q14534	SQLE	99.1	85.5	92.2	108.4	102.9	132.1	85.7	101.7	112.9	0.311046	0.0857565	0.117561	0.424418
Q9Y6B7	AP4B1	60.1	65.7	78.3	96.6	70	86.6	99.4	117.6	101.2	0.311001	0.15803	0.640658	0.00857714
O15056	SYNJ2	136.2	185.7	154.6	202.5	194.9	193.7	186	202.5	173.3	0.310926	0.0601985	0.23758	0.164577
Q8WUM4	PDCD6IP	2226	2825.7	2677.9	3216.7	3203.3	3168.2	3126.3	3100	3012.3	0.310866	0.0266938	0.25728	0.0519623
E9PAV3	NACA	923.8	1273.3	1087.2	1435.8	1267.7	1370.2	1356.8	1433.2	1374.3	0.310754	0.078905	0.342488	0.0472434
Q14677	CLINT1	631	831.3	798.9	942.2	948.9	913	909.2	915.8	813.1	0.310449	0.0454509	0.222411	0.148848
Q00536	CDK16	185.6	207.7	194.1	251.3	246.2	230.9	219.7	243	242.9	0.310388	0.00613622	0.264507	0.0173786
Q86X52	CHSY1	227.7	195	208.2	254.6	249.9	277.8	166.6	225.5	265.7	0.310311	0.0170487	0.0602377	0.782038
Q8IZP0	ABI1	400.9	437.6	488	553	556.3	535.5	524.4	496.6	496.5	0.310287	0.0152037	0.194072	0.077088
C9JLW8	FAM195B; MCRIP1	97.3	116.1	91.3	131.4	121.6	124.8	119.4	107.1	109.7	0.310233	0.0382982	0.14193	0.277252
Q0PNE2	ELP6	38.4	44.8	41.1	48.3	50.3	55.5	44.4	44.9	41.1	0.310041	0.024851	0.0691176	0.408647
Q6ZMW3	EML6	6.4	7.9	7.4	8.1	11	7.8	11.4	6	14.4	0.309911	0.193917	0.551332	0.248837
O75113	N4BP1	91.6	103.3	117.9	134.9	124.9	127.9	99.8	118.7	106.7	0.3097	0.037728	0.0560867	0.682863
Q01968	OCRL	186.3	254.8	257.3	296.6	282.5	286.5	269.5	273.5	283.6	0.309647	0.0778381	0.243136	0.144894
Q9UI14	RABAC1	25	19.2	19.3	28.1	26.9	23.7	17.1	18.4	17.9	0.309607	0.0946841	-0.249917	0.15998
Q8WXG6	MADD	212.9	252.8	239.6	278	296.4	299.7	299.8	281.1	287.6	0.309561	0.0141923	0.300289	0.0136971
Q9P2D3	HEATR5B	210.3	259.5	247.1	284.1	294.7	309.6	297.4	270.9	261	0.309438	0.0258144	0.210122	0.110568
Q15276	RABEP1	455.6	523.5	559.1	640.1	626.3	639.7	600	580	525	0.309381	0.0161958	0.148529	0.214702
P22314	UBA1	4945.7	6549.7	6376.8	7547	7415.6	7183.3	7999	7752.3	6982	0.309322	0.0517349	0.34709	0.0524201
Q8IZE3	SCYL3	41.6	44.9	44.4	51.8	57.2	53.2	46.9	52.5	48.7	0.309309	0.00552652	0.178107	0.0419968
Q5VZE5	NAA35	120	144.8	150.7	172.9	166.1	175.8	186.9	147.9	143	0.309164	0.0281598	0.201558	0.283402
Q9P287	BCCIP	271.1	328.4	354.1	396.5	411.8	373.1	420.8	402.4	330.8	0.309041	0.0481498	0.275187	0.143807
Q01518	CAP1	4728.2	5720.2	5515.4	6365.2	6778.8	6628.7	6344.2	5448.9	5937.9	0.308706	0.0175576	0.15147	0.21297
Q13496	MTM1	58.8	92.1	82.2	97.8	99.4	91.5	88.9	82.6	69.3	0.308622	0.142276	0.0468864	0.833454
Q9BXB4	OSBPL11	33.5	42.2	45.9	49.7	51	49.9	39.7	39.4	30.7	0.308579	0.0591449	-0.147265	0.450954
A8MT69	STRA13; CENPX	13.4	17.2	16	21	17.5	19.2	23.5	21.1	23.7	0.308241	0.0703708	0.551556	0.00664037
P27986	PIK3R1	81.3	101.6	95.9	109.6	117.1	118.5	114.1	106.7	103.8	0.308202	0.0291032	0.219432	0.0874215
Q86TU7	SETD3	244.9	305.6	306.4	362.6	343.7	354.5	314.5	290.9	277.5	0.307954	0.032202	0.0431232	0.726141
Q9UHQ1	NARF	47.3	62.8	59.7	78.1	66.4	65.7	90.7	94.1	84.1	0.307926	0.0960679	0.663233	0.00405543
Q7Z699	SPRED1	80.1	67	70.2	95	85.4	88.6	91.9	84.8	82.9	0.307918	0.0237124	0.256602	0.0425188
P12004	PCNA	2365.1	2899.5	2854.5	3492.6	3416.6	3141.2	3160.4	3152.8	2963.8	0.307861	0.0331575	0.192339	0.10234
P17987	TCP1	3109.2	3638.3	3458	4418.7	4154.4	4059.3	3736.9	3587.3	3623	0.307782	0.0128182	0.101215	0.201043
Q9NSY1	BMP2K	10.3	9	5.1	5.5	10.4	14.3	20.1	13.2	17.3	0.307667	0.552743	1.05226	0.0263596
O00442	RTCA	494.9	667.6	608.7	786.2	699.3	706.3	716.2	770	674.6	0.307389	0.0724723	0.286838	0.087655
Q9Y450	HBS1L	357	406.1	433.9	474.7	513.4	493.1	476.8	453.4	469.7	0.307343	0.019548	0.225901	0.0452373
Q9NX74	DUS2; DUS2L	47	57.7	48	69	61.8	58.1	51	62.4	56.6	0.306923	0.061366	0.154835	0.290697
Q15404	RSU1	499.7	617.7	618.5	739.5	707.6	700.2	672.6	679.1	632.4	0.30684	0.0292966	0.192801	0.120726
Q01201	RELB	28.1	34.8	36.7	49.4	33.9	39.9	44.2	42.8	44.6	0.306785	0.205715	0.401942	0.0160924
Q7Z6K5	C15orf38; ARPIN	126.1	175	165.5	196.6	205.8	174.7	200	172.8	171.7	0.306635	0.104269	0.222746	0.214144
Q5T4S7	UBR4	3527.2	4328.9	4291.8	5015.2	5058.9	4948.2	4845.1	4575.9	4262.2	0.306399	0.0219705	0.171699	0.175044
P52732	KIF11	897.6	1085.8	1048.6	1246.7	1278.8	1223.9	1118.3	1119.3	1110.6	0.30639	0.0160615	0.143116	0.141302
Q9BY67	CADM1	299.8	272.1	249.5	342.1	346.4	327.1	246.5	286.8	281.5	0.306175	0.014505	-0.011639	0.914615
Q14457	BECN1	170.1	188.3	196.8	238.2	230.7	217.4	197.4	197.2	188.8	0.305832	0.0117659	0.0714778	0.324246
O14617	AP3D1	1385.7	1770.3	1692.4	2052.6	1967.6	1972.9	1868.2	1915.8	1781.8	0.305794	0.0340281	0.19908	0.125512
Q9H223	EHD4	804.4	1026.7	1031	1182.6	1176.2	1178.7	1186.7	1177.6	1119.1	0.305656	0.0396366	0.283422	0.056209
Q16851	UGP2	2707	3386.7	3374	4097.6	3954	3650.1	3983	3585.9	3292.4	0.305632	0.0459285	0.198111	0.197298
P41250	GARS	2400.8	2906.4	2785.6	3566.6	3192.7	3241.8	2842.1	2885.1	2751.4	0.305448	0.02974	0.0671871	0.459921
Q53GG5	PDLIM3	173.9	244.1	214.4	242.4	246.5	292.5	240.8	240.4	206.6	0.305224	0.127836	0.121152	0.472191
Q9NPB8	GPCPD1	35.1	28.5	39.7	36.7	42.5	48.4	53	42.2	52	0.304788	0.159051	0.510937	0.0365955
Q92616	GCN1L1; GCN1	4712.2	5894.5	5890.4	7021.1	6767.4	6589.1	6835.1	6742.1	6420	0.304772	0.0350936	0.277586	0.0475992
Q99704	DOK1	211.3	244.2	256.4	298.3	291.6	289.3	317.6	311.5	281.6	0.304517	0.0153519	0.355301	0.0192098
P30530		631.7	671.6	747.7	830.1	830.5	872.3	623.6	632.9	678.6	0.304463	0.0120072	-0.0839194	0.367194
Q969T3	SNX21	40	46.4	46.4	54.2	52.3	57.5	57.9	62.1	56.1	0.304441	0.016524	0.40714	0.0065266
Q9Y617	PSAT1	1568.3	2131.3	2077	2471.4	2347.8	2313.8	2105.9	2051	1797.4	0.304288	0.071498	0.0437113	0.784875
Q8IWF6	DENND6A	49.3	78.4	74.2	82.2	79.5	87.6	87.7	92.5	73.4	0.304242	0.167674	0.328914	0.183897
Q7Z7A3	CTU1	16.6	26.3	19.8	24.8	24.9	27.7	27.7	28.2	19.9	0.303868	0.178621	0.273732	0.327694
Q3YEC7	RABL6	253.5	329.7	322.2	383.6	373.7	360.2	373.3	354.5	328.3	0.303648	0.0484116	0.222119	0.142159
Q96ME1	FBXL18	195.7	267.7	248	308	289.7	280.3	299.1	313.8	268	0.30356	0.072956	0.308317	0.0899334
O15116	LSM1	59.5	84.7	71.6	89.5	95.3	81.5	95.4	86	79.6	0.303358	0.112571	0.274355	0.154754
Q9UJ41	RABGEF1	132.5	152.3	148.7	189.4	166.5	179	155.9	176.1	136.4	0.303237	0.0198126	0.111709	0.420724
Q9UG63	ABCF2	1183.2	1390.7	1557.2	1672.8	1762.4	1662	1502.5	1383.7	1439.6	0.303179	0.0461229	0.066441	0.598029
O75821	EIF3G	1231.8	1561.5	1585.6	1892.3	1827.6	1683	1723.9	1641.4	1506.7	0.303165	0.0582302	0.153946	0.276353
P67775	PPP2CA	88.4	119.1	104.3	118	124.3	142.4	106.7	140.1	101.1	0.303113	0.101961	0.158052	0.469021
Q9UPU5	USP24	790.2	1001.8	938.2	1144.3	1108.3	1115.9	1122.5	1002.5	1011.1	0.3031	0.0287373	0.199965	0.140028
Q8IY45	AMN1	9.8	8.8	12.2	7.2	19.9	10.9	14.1	7.8	9.6	0.303069	0.571938	0.0324215	0.917963
P08243	ASNS	1434.4	1738.3	1734.9	1971.7	2051.5	2029.3	1617.9	1683.2	1795.9	0.302514	0.0210734	0.0546307	0.607272
Q9NSI2	FAM207A	45.5	83	71.3	98.8	72.3	75.2	69.5	91.6	70.3	0.30186	0.327194	0.211832	0.470573
Q2M389	KIAA1033; WASHC4	379.7	449.8	414.2	507.2	532.6	493.2	478	480.3	460.5	0.301719	0.0143739	0.190033	0.051077
Q15942	ZYX	1748.7	2266	2079.9	2641.9	2434.2	2435.1	2425.8	2236.8	1918	0.301512	0.0468979	0.110688	0.486899
P83436	COG7	410.9	449.4	475.5	570.9	535	540.3	469.2	483.3	434	0.301436	0.00906159	0.0537436	0.517032
Q92905	COPS5	707.1	879.6	856.2	1036.5	982.7	991.2	957.1	945	836.5	0.30136	0.0286918	0.164844	0.211008
Q8N6R0	METTL13	629.9	774.3	833.8	897.9	931.2	928.8	990	962.5	919	0.30136	0.0478864	0.359595	0.029903
Q8NEU8	APPL2	327.3	387.1	412.2	463.6	488	436.4	460.4	472.2	431.6	0.301032	0.0408282	0.27608	0.0470239
Q8IXU6	SLC35F2	12.8	14.8	12.1	18.2	12.9	17.8	9.4	9.8	15.9	0.300695	0.179311	-0.177668	0.533564
Q96CW6	SLC7A6OS	61.6	71.1	75.3	100.7	72.3	83.2	79.7	97.5	77.4	0.300687	0.156057	0.291649	0.108238
Q99961	SH3GL1	888.1	1097.3	1004	1264	1237.9	1180.2	1047.1	1068.8	1070.9	0.300673	0.0241911	0.0922525	0.341324
Q9H974	QTRTD1; QTRT2	158.4	184.5	186.2	211.8	235.8	204	204.1	207.9	169.4	0.300446	0.0359071	0.135991	0.3153
Q9Y678	COPG1	1423.4	1767.6	1713.9	2131.3	1941.5	1967.5	1803.9	1882.9	1734.1	0.300396	0.0364217	0.144309	0.209809
Q96EW2	HSPBAP1	29.5	39.1	39.9	44.6	45.8	43.2	47.8	56.7	42.3	0.300225	0.0709783	0.436157	0.0759602
P57737	CORO7	249.2	291.9	269.2	324.1	337.5	336.1	323.8	297.8	299.3	0.30015	0.00872579	0.184588	0.0691077
P49753	ACOT2	13	11.3	14.2	15.5	19	12.9	17.9	18.6	17	0.300029	0.204184	0.47468	0.00648683
P51617	IRAK1	121.6	132.8	152.3	164.4	170	166.3	156.4	149.9	173	0.299981	0.0263898	0.236964	0.0989717
Q9UN37	VPS4A	478.1	654.5	639.2	756.2	709.3	715.7	728.8	727.2	621.2	0.299906	0.0793203	0.229424	0.201745
P17677	GAP43	223.6	255.8	225.6	292.2	279	296.7	312.9	319.2	325.8	0.299906	0.0097035	0.442252	0.00159172
P30154	PPP2R1B	95.5	95.1	104.4	110.3	123	129.8	104.3	110.6	117.2	0.299652	0.0247129	0.170903	0.0617233
O75534	CSDE1	1692.6	1942.7	1964.1	2224.1	2362.3	2305.6	2044.2	1893.3	2044.3	0.29965	0.010897	0.0953074	0.274022
O94761		54.7	56	45.3	65.1	60.2	66.7	53.7	54.3	59.6	0.29956	0.0369573	0.103476	0.372845
Q14746	COG2	174.4	200.7	202.1	219.8	237.6	253	190.4	212.8	200.2	0.29956	0.0279414	0.0640434	0.475378
P18615	NELFE; RDBP	218.6	238.5	251.8	328.8	263.6	280	258.4	269.8	187.3	0.299408	0.0669986	0.0133696	0.940198
Q9BW85	CCDC94	38.1	60.1	72.3	80.1	63.5	66.2	63	84.7	45.2	0.299243	0.308997	0.178081	0.648682
Q9H3S7	PTPN23	600.3	756.9	724.3	844.2	836.4	880.3	812.6	773.7	784.7	0.299027	0.0321935	0.187872	0.120746
O15013	ARHGEF10	234.8	238	243.2	281.4	285.9	313.5	248.7	250.1	223.7	0.298855	0.00601149	0.013038	0.820004
Q13561	DCTN2	1026.2	1218.5	1217.3	1499	1443	1316.7	1421	1343.4	1206.1	0.298807	0.0336513	0.197715	0.131534
Q9HAV4	XPO5	1296.9	1808.3	1722.8	2053.3	1912	1972.7	1983.5	2028.5	1890.7	0.298551	0.0862133	0.289949	0.0932696
O75628	REM1	175.2	195.7	191.1	240	225.6	225.6	245.1	254.1	259.4	0.298533	0.00537433	0.432769	0.000936855
Q9UHD9	UBQLN2	247.1	303.8	268.4	346.2	328.7	332.7	336.8	305.4	321.1	0.298459	0.0224554	0.233593	0.0636118
Q14232	EIF2B1	1165.6	1463.7	1496	1650.4	1771.9	1651.1	1782.1	1658	1522	0.298454	0.0485434	0.266452	0.0970652
Q05397	PTK2	326.9	411.1	380.3	454.1	457.7	463.4	433.4	453.4	424.9	0.298334	0.0258033	0.230131	0.0682959
O00522	KRIT1	47	53.9	57.3	66.9	67.7	59.9	66.3	72.7	82.3	0.298021	0.0365205	0.484254	0.0192687
Q6XZF7	DNMBP	202	250.5	226.9	288.1	261.7	285.4	262	269.9	284.3	0.29786	0.0334756	0.264661	0.0419034
Q92995	USP13	185.1	270.9	287.3	307.9	316	289.8	303.3	317.9	242.3	0.297776	0.156623	0.216252	0.365021
Q13017	ARHGAP5	546.8	672.3	668	758.2	764.4	796.6	817.1	808.8	841.9	0.297456	0.0282135	0.387055	0.0102307
Q9H9G7	AGO3; EIF2C3	90.8	108.6	107.2	121.3	122.8	132.6	136.6	137.1	110.8	0.297058	0.0254609	0.326626	0.0669249
Q8IVM0	CCDC50	220.2	255.9	270.6	302.1	323.8	291.5	321	302	302	0.297022	0.0326028	0.308925	0.0216263
Q9Y262	EIF3L	2237.8	2696.7	2868.7	3318.4	3186.8	3081.8	3126.5	2980.1	2751.8	0.297014	0.0412346	0.18298	0.181282
P16989	CSDA; YBX3	349.6	374	334.3	502.4	395	402.3	346.8	387.2	311.2	0.296975	0.0919638	-0.0174242	0.872806
Q9Y4E6	WDR7	157	171.9	183.2	224.3	195.2	209.6	199.8	182.6	182.2	0.296864	0.0261654	0.140804	0.140848
Q8WU79	SMAP2	300	409	370.7	465.5	445.6	415.1	430.4	446.9	410.8	0.296668	0.0794652	0.254614	0.107444
P49675	STAR	79.2	79.9	89.3	97.2	118.2	89.7	95.2	100.7	81.4	0.296617	0.107213	0.158782	0.218164
P50991	CCT4	3864.1	4732	4396.1	5368.7	5218.2	5370.3	4777	4797.6	4617	0.296562	0.0185232	0.127392	0.197597
P33316	DUT	489.1	618.1	581.2	689.3	691	693.4	685.8	697.8	625.8	0.29655	0.028659	0.251108	0.0733686
Q9NZ32	ACTR10	159.4	164.3	198.3	200.7	222.6	217.6	211.9	193.8	163.2	0.296049	0.0464427	0.124125	0.451326
Q9Y5X1	SNX9	446.7	505.9	540.7	569.9	624.5	639	652.5	626.2	651.1	0.296018	0.0305337	0.369947	0.00716523
P61981	YWHAG	2000	2265.9	2356.4	2731	2808.1	2589.1	2869.1	2581.9	2696	0.295604	0.0157987	0.298937	0.0200212
Q9UPM8	AP4E1	47.8	61	57	72.8	62.1	68.6	62.5	68.9	59.8	0.295585	0.0656778	0.205639	0.149186
Q96C03	SMCR7; MIEF2	94.6	118	128.8	140.5	154.6	123.9	162.2	151.8	151.5	0.295487	0.126569	0.447318	0.0179931
Q7Z3E5		114.7	146.8	139.3	162	174.4	155.5	164.9	160.2	172.8	0.295483	0.0530375	0.312974	0.0354699
Q96JH7	VCPIP1	250.5	277.4	306.4	335.1	347.2	341.6	350	330.1	328.5	0.295437	0.018669	0.273716	0.0296907
Q96SU4	OSBPL9	225.4	270	279.3	304	327.1	319.5	316.1	317.6	297.8	0.295201	0.0309967	0.265918	0.04262
P46821	MAP1B	6105.9	7147	6794.1	8818.5	7906.3	7872.4	6938.5	6614.2	5954.4	0.295108	0.0252483	-0.039387	0.691072
P33552	CKS2	91	109.1	107	126	125.8	125	169.5	184.8	202.6	0.29509	0.0153598	0.85871	0.00171382
Q13951	CBFB	189.5	227.5	233.4	243.5	271	283.5	308.5	289.3	249.9	0.295061	0.053356	0.382227	0.0406976
Q9Y6E2	BZW2	1033	1542.6	1351.9	1721.5	1559.5	1537.7	1636.4	1704.5	1412.4	0.295033	0.136115	0.275318	0.18652
P53396	ACLY	4454.5	5479.2	5204.8	6237.6	6215.1	6120.4	6107.5	5634.5	5135.1	0.294992	0.0206027	0.156845	0.235512
O95628	CNOT4	71.1	103.4	90.4	122.4	110.7	91.9	100.5	121.6	88.8	0.294992	0.195984	0.231003	0.317024
Q9BYG5	PARD6B	11.1	11.1	11.3	11.1	12.4	17.6	10.4	10.4	13.8	0.294977	0.271327	0.0466109	0.762895
P40121	CAPG	1158.6	1486.6	1415.5	1776.9	1646.9	1556.1	1755.3	1694.3	1618.7	0.294388	0.0608882	0.319773	0.0350499
O43353	RIPK2	79.4	101.8	98.7	112.2	121.4	109.6	102.3	98	89.5	0.294138	0.0551423	0.0501461	0.699469
Q8WVT3	TRAPPC12	84.1	109.9	112.1	118.7	127.8	128.8	106.2	118	102.5	0.294041	0.0730511	0.0939634	0.535107
Q15691	MAPRE1	2031.5	2605.8	2659.6	2996.3	3085.2	2861.8	3026.2	2913	2736.5	0.293524	0.0601673	0.249696	0.102647
Q9UP38	FZD1	60.6	53.6	46.7	60.8	60.7	75.7	49.7	63.5	77	0.293495	0.13157	0.241353	0.331397
Q9Y2D9	ZNF652	15.1	13.1	11.3	12	15.4	21	18.6	16.7	8.3	0.293154	0.355795	0.142475	0.704151
P20073	ANXA7	594.6	777.5	785.4	918.9	863	861.7	933.3	981.4	940.1	0.293143	0.067597	0.404029	0.0222493
P34932	HSPA4	5764.2	6706.6	6752.9	7822.3	8048.1	7684.5	7974.9	7192.1	6683.4	0.293141	0.013081	0.184774	0.151537
O15355	PPM1G	2196.3	2912.5	2710.9	3535.7	3110.5	2935.2	3039.3	3034.1	2579	0.293123	0.102168	0.145987	0.34946
Q9Y548	YIPF1	73.8	60.2	65.3	80.4	85.1	78.7	55.2	63.3	75.4	0.293121	0.0273226	-0.0396289	0.811949
Q08209	PPP3CA	263.2	327.1	293.6	378.2	349.6	355.2	382.8	329	278.6	0.293078	0.0313885	0.164128	0.371401
P55884	EIF3B	1965.4	2307.9	2391.7	2791	2718.2	2656.6	2702	2564.3	2378.5	0.292989	0.0212631	0.197874	0.111732
Q9Y597	KCTD3	29.6	35.8	33.2	41.8	40.6	38.4	49.7	38.3	41.9	0.292961	0.0227315	0.397742	0.0521675
Q5VU97	CACHD1	14.7	9.7	13.4	22.1	9	15.2	11	13	9.8	0.292626	0.524582	-0.161363	0.491984
Q9NRY4	ARHGAP35	720.9	926.5	906.4	1043.4	1014.1	1070.5	1087.9	1040.5	991.4	0.292595	0.0469529	0.288808	0.0568249
Q8WXI4	ACOT11	19.2	26.7	30.2	27.5	33.9	31.8	33.5	26.6	29.7	0.292434	0.203313	0.238819	0.296735
P13987	CD59	546.6	539.9	476.4	682.5	550.5	681	673.8	500.9	455.5	0.292365	0.0758464	0.0608235	0.765181
P54252		26.8	37.8	32.9	43.2	40.9	35.3	40.2	45.5	36.3	0.292329	0.138523	0.323407	0.120531
P31153	MAT2A	833.9	1128	1096.8	1322.8	1278.1	1144.7	1243.7	1140.4	1016.4	0.292278	0.100266	0.152828	0.37449
Q9H875	PRKRIP1	76.1	94.9	100.2	111.7	114.7	105.7	104.3	103.6	74.7	0.292261	0.0593789	0.0594043	0.770796
O43776	NARS	2148.8	2784.3	2629.2	3060.2	3086.6	3112.9	3027.1	2954.4	2830.2	0.29214	0.0420363	0.220595	0.105429
P35080	PFN2	333.4	414.6	436.4	461.5	482.6	506	498	465.7	462.4	0.291996	0.0591209	0.267919	0.0729958
Q9H246	C1orf21	127.4	123.8	118.6	147.9	148.7	156.1	189.8	168.1	177.7	0.29181	0.00163543	0.534411	0.00123118
P30043	BLVRB	242	254.9	229.9	297.4	292.8	299.4	304.4	264.2	342.7	0.291598	0.00191454	0.326368	0.0609614
Q9BZF3	OSBPL6	242.4	298.5	300.2	342.7	338.4	348.3	299.9	303.6	325.2	0.291454	0.0308388	0.142935	0.228628
Q9BUB4	ADAT1	28.6	28.3	31.1	36.2	37.1	34.4	36.8	43.7	26.1	0.291443	0.00527621	0.276632	0.298745
Q8IUH5	ZDHHC17	12.4	11.1	13.6	19.5	11.8	14.1	13.4	11.4	14.5	0.291273	0.312061	0.0831101	0.561438
Q7L576	CYFIP1	1909.7	2352.2	2313.2	2796.1	2587.1	2662.3	2558.9	2422.2	2378.6	0.291169	0.0335077	0.162634	0.159409
Q9UGK8	SERGEF	8.4	14.7	10	14.7	10.3	15.5	11.4	12.3	12.8	0.291091	0.377516	0.141065	0.589433
Q969E8	TSR2	78.8	93.8	77.3	117.2	89.7	98.7	115.1	119	101.7	0.290294	0.12692	0.426251	0.0182404
Q9NRR5	UBQLN4	315.7	324	336.8	393.2	369.8	431.1	417.3	382.9	363.8	0.290232	0.0184472	0.253399	0.0205228
O00743	PPP6C	774.3	950.1	995.6	1154.4	1106.7	1064.6	1099	989.2	921.7	0.290051	0.0491625	0.146109	0.318994
Q96JB2	COG3	184.1	234.8	222.4	260.7	253.3	270.1	235	226	243	0.290038	0.0410523	0.134576	0.262265
P40222	TXLNA	1481.2	1861.7	1849.1	2092.4	2145.3	2110	2009.8	2065.2	1972.2	0.289944	0.0375323	0.219977	0.0893394
Q709C8	VPS13C	1805.2	2094	2001.6	2385.5	2368.4	2459.4	2232.8	2183.6	2164.8	0.289749	0.00814844	0.15744	0.0606172
P21579	SYT1	353.2	292.1	289.5	385.1	371.1	386.2	122.1	141.4	162.8	0.289338	0.0317444	-1.13279	0.00208838
Q9ULH0	KIDINS220	101.7	80.5	86.2	120.4	101	106.6	69.3	64.5	83.6	0.289311	0.0811698	-0.304033	0.117544
Q58A45	PAN3	79.6	104	85.3	116.9	106.6	105	100.5	123.7	92.3	0.288824	0.0739178	0.235136	0.254848
P23511	NFYA	52	59	75.1	76.6	77.3	73.4	78.2	72.9	59.8	0.28852	0.119082	0.180481	0.398579
Q96CP2	FLYWCH2	81	120.2	106.5	133.4	121.2	121.2	136.4	141.9	126.7	0.288441	0.135921	0.396397	0.0579673
Q9NWY4	C4orf27; HPF1	142.2	173.5	177.5	200.8	212.6	188.9	214.2	209.2	203.3	0.288309	0.0499114	0.345602	0.0184984
P53384	NUBP1	155.4	223.4	209.2	225.1	252.5	240.3	232	236.5	205.6	0.287967	0.122577	0.197146	0.277334
Q13322	GRB10	302.5	414.7	385.1	432	442.6	471	455.3	550	572.3	0.287733	0.0845684	0.517215	0.0321282
P08133	ANXA6	2850.6	3559.9	3540.3	4106.4	4075.8	3964.1	4000.6	3981	3863.8	0.287632	0.0367466	0.251442	0.0561896
Q8TD55	PLEKHO2	31.9	44.1	40.5	51.6	46.1	44.5	41	45.2	45.5	0.287592	0.111575	0.176925	0.263688
P07996	THBS1	195.2	165	176.7	226.8	206.8	221.7	180.1	267.8	338	0.287502	0.0206906	0.549692	0.148913
Q9Y4R8	TELO2	585.6	684.9	669.2	800.6	773.9	792.7	753.7	781.4	750.6	0.287348	0.0110035	0.236803	0.0234453
Q14320	FAM50A	492.8	661.3	713.3	771	770.1	737.7	780.9	738.9	624.3	0.287243	0.111792	0.199341	0.320258
Q9Y3D0	FAM96B	46.3	66.5	60.7	80.5	66.5	64.7	86.8	80.7	63.3	0.287086	0.178352	0.411708	0.107949
O14907	TAX1BP3	133.4	165.3	155.1	183.5	192.5	177.7	195	176.3	171.7	0.287048	0.0323097	0.258896	0.0653711
Q9NWS6	FAM118A	7	9.9	8.1	9.5	10.5	10.5	11.9	11	17	0.286881	0.113789	0.674461	0.0725899
Q9NZZ3	CHMP5	423.5	514.9	520.6	658.4	608.9	512.4	632.2	596.6	511.6	0.286654	0.114746	0.254439	0.120314
Q9BZV1	UBXN6	49.2	64.4	61.2	81	64.5	67.7	61	71.9	58.8	0.286502	0.135057	0.133145	0.411416
P61513	RPL37A	662.6	800.9	838.9	957.1	923.6	927.1	851.6	878.3	705.3	0.286302	0.0367626	0.0809018	0.591049
Q15172	PPP2R5A	329.7	446.5	447.7	526.8	484.3	481.4	530.5	503.9	483.6	0.286245	0.0988457	0.310686	0.0771071
Q9NP77	SSU72	250	312.9	338.3	370.2	364.1	364.6	376.4	380.2	293.3	0.286141	0.0664812	0.220333	0.268819
P00519	ABL1	16.5	28.3	30.9	24.5	39.8	28	34	33.8	34.3	0.286037	0.43651	0.431618	0.118114
Q13418	ILK	978.5	1229.6	1295.5	1447.3	1459.2	1365.3	1434.9	1381.8	1379.7	0.286006	0.0642757	0.260314	0.0784747
Q15555	MAPRE2	307.1	371.3	358.3	419.8	424.5	419.7	438.9	476.6	371.7	0.285998	0.0182424	0.312238	0.08351
P50570	DNM2	527.7	712.2	630.3	801.3	711.3	767.6	678.2	741.5	701	0.285968	0.0831472	0.181348	0.213449
Q9H063	MAF1	26.9	30.7	23.7	35.8	29.9	33.4	29.5	33.1	32.3	0.28563	0.0888037	0.223153	0.119888
P51157	RAB28	9.6	17.3	19.7	21.4	21.3	14.1	15.3	23.1	26.7	0.285561	0.431297	0.482328	0.245828
Q9H1H9	KIF13A	165.3	212.2	203.2	251.4	237.1	219.2	230	227.5	189.7	0.285345	0.0687971	0.156419	0.316999
Q13526	PIN1	527.7	699.1	652.1	636.5	841.5	811.7	871.9	809.5	766.5	0.28527	0.169758	0.381656	0.0334411
Q92619	HMHA1; ARHGAP45	9.2	9.3	9.4	10.8	12.4	10.8	11.8	9.3	9.5	0.28527	0.019263	0.133267	0.325727
P30419	NMT1	949.5	1168.4	1176.9	1321.7	1397.5	1295.6	1344.4	1281.8	1146.6	0.285137	0.040615	0.195445	0.167348
P20042	EIF2S2	1668.8	2164.6	1989.4	2459.3	2245.7	2388.4	2041.2	2181.2	1882.4	0.284764	0.055359	0.068231	0.607474
P22694	PRKACB	479.8	495.6	526	628	614.2	586.8	513.4	428.5	464.1	0.284747	0.00386413	-0.0947118	0.321035
Q7Z3U7	MON2	683.5	807.7	831.2	946	957.4	925.6	874.2	879.6	822.2	0.284676	0.0225237	0.149516	0.161822
Q9UBC2	EPS15L1	465.8	540.6	514.8	630	574.4	648.6	533.3	574.5	514.1	0.284653	0.0240884	0.092475	0.300638
Q13200	PSMD2	3758.2	4341.9	4362.2	5564.7	4809	4804.9	4456.2	4503.8	3877.5	0.284468	0.0477807	0.0427939	0.68074
Q13490	BIRC2	53.3	59.5	58.4	66.4	81.4	60.7	77.1	76.6	75.5	0.284365	0.126678	0.420924	0.000601436
O60763	USO1	1106.1	1406.1	1377.8	1703.7	1547.1	1486.6	1504.1	1503.6	1290.8	0.284325	0.0707076	0.144063	0.316755
Q8WV19	SFT2D1	15.9	14.4	19.8	16.7	20.9	23.4	14.9	19.3	22.5	0.283999	0.224623	0.178538	0.465235
P48029	SLC6A8	33.3	23	21.4	26.6	30.6	37.4	23.8	30.9	23.6	0.283926	0.312857	0.0110977	0.96619
P08238	HSP90AB1	2659	3186.5	2957.6	3367.4	3648.6	3701.5	3404.1	3177.6	3309.5	0.283885	0.0258868	0.168134	0.0945601
P57721	PCBP3	29.8	56.8	47.8	45.5	56.2	61.9	40.4	42.6	31.6	0.28364	0.353411	-0.229926	0.48653
Q9UJW0	DCTN4	454.7	526.5	529.3	620.1	613.3	605.1	603.6	576.6	523.4	0.283503	0.011606	0.17356	0.130664
Q5JTD0	TJAP1	48.6	56.1	55.1	72	59	63.5	51.2	63.9	68.2	0.283503	0.0611464	0.197939	0.235732
O14879	IFIT3	63.6	76.7	80.9	103.5	78.9	86.8	104	113	100.5	0.283327	0.147612	0.521405	0.00742171
P46019	PHKA2	24.3	27.6	26	30	31.3	33.5	33	36.5	25.8	0.283264	0.015695	0.290853	0.152765
P61764	STXBP1	171.3	226.3	220	277.5	249.4	224.5	205.1	246.5	205	0.282908	0.126435	0.088342	0.58963
Q13685	AAMP	135	163.6	163.5	192.1	189.5	180.5	210.8	223.1	196.2	0.282622	0.0303371	0.447376	0.0103625
Q5T0F9	CC2D1B	424.3	487.7	459.7	579.5	551.9	537.1	554.2	534.8	464.1	0.282587	0.0111132	0.179186	0.140447
Q9Y248	GINS2	184.6	234.4	241.2	287.5	282.7	232.5	273.8	265.3	244.6	0.281958	0.130846	0.247398	0.106597
Q8N668	COMMD1	177.2	241.7	234.1	257.6	273.4	262.9	262.2	246.6	233.8	0.281874	0.0876523	0.185502	0.245171
Q9NR12	PDLIM7	594.2	757.9	744.3	873.6	838.4	836.7	739.3	722.4	741.3	0.281848	0.0487163	0.0715555	0.537757
Q2PPJ7	RALGAPA2	13.3	20.5	19.1	22.6	19.1	22.6	20.3	23.8	22.6	0.281551	0.202234	0.334419	0.131472
Q9Y6G5	COMMD10	56.4	80.1	75.6	78.9	93.1	85.8	101.8	81.3	79	0.281508	0.141931	0.305373	0.179711
Q9UNF0	PACSIN2	1151.8	1427.1	1529.7	1692.6	1766.5	1534.3	1854.9	1564	1458.5	0.281376	0.0891552	0.247465	0.192401
O43617	TRAPPC3	165.2	219	221.2	268.6	250.7	216.4	257.2	270.3	172.7	0.281229	0.142962	0.209878	0.425447
Q9H6P5	TASP1	8.7	10.3	15.4	18.6	9.2	14	11.3	10.8	7.7	0.281094	0.506333	-0.207096	0.543594
Q5T6F2	UBAP2	579.8	661.9	685.8	805.8	804.4	731.9	711.8	665.3	659.5	0.281072	0.0266009	0.0794318	0.370934
Q5T7W0	ZNF618	8.8	13.7	14.7	14.9	14.9	15.4	15.4	13.7	10.9	0.28102	0.218918	0.104697	0.69906
Q8TCG2	PI4K2B	30.8	35.7	31.2	36.5	36.6	45.6	31.1	38.7	44.7	0.280889	0.108695	0.228917	0.256795
Q5T7V8	GORAB	59.6	71.6	64.7	81.6	79.6	76.8	56.6	62.5	67	0.280844	0.0200017	-0.0740393	0.516802
P23469	PTPRE	84.6	83.6	79.4	107.2	93	100.6	90.7	89.4	114.7	0.280793	0.0157417	0.251725	0.133603
P52630	STAT2	197.3	295.7	256.4	345.7	291.8	272.9	317.5	355.1	254.8	0.280765	0.209924	0.307456	0.220573
Q6QNY0	BLOC1S3	53.9	75.7	66.5	97.4	74.6	66.2	82.7	82.3	78.4	0.280584	0.280687	0.31174	0.0713236
Q6QNY1	BLOC1S2	14.5	15.1	17	21.5	15.7	19.4	21.5	15.3	23.4	0.280472	0.146813	0.369434	0.15118
Q8WV24	PHLDA1	87.5	101.7	140.3	130	141.2	129	163.5	190.5	163.2	0.280443	0.220659	0.650444	0.0262894
Q10567	AP1B1	917.9	1088.8	1155.4	1258.4	1308.6	1273.5	1210.2	1159.2	990.9	0.280411	0.0352278	0.087707	0.532858
Q5TDH0	DDI2	265.2	315.3	311.6	372.7	369.1	341.6	385.6	385.7	370.3	0.280289	0.0278295	0.35578	0.00794198
P49189	ALDH9A1	1739.3	2087.4	2128.9	2471.7	2480.4	2279.4	2492.1	2316.3	2059.5	0.280048	0.0383758	0.205622	0.159404
Q9UPY8	MAPRE3	187.2	245.7	239.7	279.8	266.1	270.7	292.7	283	253.8	0.279881	0.0650283	0.302493	0.07579
Q9H2H9	SLC38A1	198.3	184.4	172.3	214.2	208.1	251.4	104.3	120.8	126.6	0.279619	0.0628697	-0.658142	0.00252318
Q6NUT3	MFSD12	140	143.1	130.4	157.9	160.4	183.6	107.7	123.2	141	0.279513	0.0309971	-0.152973	0.251455
Q99733	NAP1L4	1079.9	1312.6	1315.8	1509	1516.1	1475.2	1569.8	1395.3	1349.5	0.279263	0.0289222	0.218469	0.121205
Q8N806	UBR7	378.3	514.3	480.6	595.8	543.4	527.1	553.6	565.9	481.2	0.279106	0.100073	0.221161	0.194317
Q15018	FAM175B; ABRAXAS2	382.7	472.9	495	548.7	562.5	527.6	537.9	563.7	525.3	0.279039	0.0550984	0.268525	0.0635022
P46109	CRKL	420.4	552.4	569.8	629.4	635.4	606.4	692.8	641.9	594.1	0.2786	0.0845565	0.32234	0.0797257
Q92844	TANK	65.3	89.7	81.9	94.3	97.1	95.9	95.8	83	92.5	0.27828	0.0811065	0.195611	0.232367
P63000	RAC1	769.3	802.2	829.5	959.5	971	981.2	914.1	930.9	1056	0.278226	0.000774466	0.272915	0.0255782
Q96IZ0	PAWR	108.3	112.8	98.3	127.9	133.6	125.8	103.4	117.6	118.3	0.278087	0.0097322	0.0871971	0.363525
Q6ZNA5	FRRS1	13.9	6.8	11.3	15.1	12	11.7	8.2	12.5	17.4	0.277985	0.387827	0.251719	0.578931
Q5T2E6	C10orf76	111.9	140.3	132.8	158.2	155.4	153.2	154.2	135.5	126.5	0.277946	0.0340728	0.112419	0.427162
Q96MW1	CCDC43	82.8	108.1	119.4	125.6	136.5	114.1	161.4	133.2	127.5	0.277836	0.156357	0.443921	0.0686517
Q53H96	PYCRL; PYCR3	142.3	158.2	158.2	177.4	192.4	186.3	186.9	164.5	153.5	0.277793	0.00908502	0.138447	0.239906
Q6V1X1	DPP8	147.7	180	194.4	219.6	220.8	192.5	233.7	223.8	244.8	0.277651	0.0903042	0.427761	0.0163603
Q96J92	WNK4	103.8	121.6	121.9	137	143.8	140.2	129.7	130.1	125.7	0.277638	0.0175315	0.150548	0.107037
P35790	CHKA	36.3	38.7	47.1	45.6	51.8	50.6	52.3	36.8	65.1	0.277534	0.0846861	0.33674	0.291466
Q16186	ADRM1	405.3	462.9	420.9	503.5	517.6	541.3	489.1	472.1	458.4	0.2774	0.0111717	0.13912	0.0879097
A0MZ66	KIAA1598; SHTN1	262.8	329.8	297.3	350.1	369.7	358.5	358	348.2	324.6	0.277043	0.035696	0.212049	0.0968032
O43396	TXNL1	798	998.7	1036.8	1101.5	1202.7	1129	1254.9	1185.7	1071.1	0.276969	0.0668457	0.309584	0.0687522
O00203	AP3B1	1279.2	1593	1528.3	1891.6	1693.1	1747.1	1741.9	1788.8	1707.9	0.276955	0.0509101	0.251514	0.0470352
Q99829	CPNE1	912.3	1122.1	1176.7	1299.4	1336.7	1254.5	1429.7	1449	1621.4	0.276925	0.0543311	0.486889	0.0131306
Q92598	HSPH1	3476.7	4041	4011.4	4677.6	4646.8	4641.9	4145.9	3914	3559	0.27667	0.0114905	0.0111936	0.910643
Q6UUV9	CRTC1	8.5	5.4	7.4	11.7	8.8	5.3	10.4	7.3	6.9	0.276518	0.507001	0.207805	0.484838
P08865	RPSA	1544.2	1939.8	1913.3	2403.6	2077	2056.5	2154.8	2096	1983.7	0.276413	0.0892951	0.208036	0.111683
Q658Y4	FAM91A1	339.4	396.7	394.1	462.4	438.8	467.6	448.5	462.9	418.1	0.276334	0.0183575	0.234306	0.0439461
P12814	ACTN1	4151.6	4997	4776.7	5713.9	5497	5654	5279.6	4920.5	4824.3	0.276315	0.0199547	0.109599	0.273145
Q9HC35	EML4	847.1	1036.4	1020.6	1186.5	1122.3	1208.3	1118.4	1117	1071.7	0.276295	0.0362041	0.187476	0.0982379
O43237	DYNC1LI2	578.6	729.6	750.6	856.7	829.9	806.4	805	723.6	731.1	0.276079	0.0612986	0.134328	0.327451
P53677	AP3M2	133	161.6	151.6	164	186.7	189.6	167	181	150.3	0.27607	0.0545204	0.159324	0.227843
Q6ICG6	KIAA0930	36.2	48.7	43.2	57.1	48.5	49.5	48	47.8	41.7	0.275928	0.117468	0.102161	0.493842
C9J798	RASA4B	26	22.2	23.5	27.4	28.8	30.6	29.2	27.7	36.5	0.275722	0.0255275	0.381449	0.0695345
Q6ICB0	DESI1	23.6	24.5	35.5	35	36	30.2	29	30.9	28.6	0.275634	0.23716	0.0821745	0.696198
P29320	EPHA3	80.4	79.3	64.5	101.1	86	84.3	65.4	50.6	73	0.275634	0.100709	-0.2464	0.232147
P55327	TPD52	560.9	559.9	558.6	683.8	664.5	684.3	761.2	617.7	680.5	0.27538	5.63875e-05	0.294278	0.0380486
Q6VEQ5		275.3	345.1	329.1	373.5	388.1	387.5	366.2	391	341.4	0.275264	0.0371463	0.210426	0.123192
P42345	MTOR	882.1	1040.6	1041.4	1203.1	1174.9	1209.1	1171.5	1135.6	1091.8	0.275224	0.0183773	0.197474	0.0661214
Q9Y2I1	NISCH	274	293.2	283.7	313.3	357.4	359	353.4	342.2	323.9	0.275163	0.020248	0.2608	0.00534941
P78356	PIP4K2B	29.9	28.6	30.1	41.2	38.3	27.7	34	38.5	25	0.274926	0.207688	0.138096	0.499109
Q6IA86	ELP2	202	237.8	233.1	284.3	260.7	269.1	284.5	266.5	263.9	0.274814	0.0233854	0.276231	0.0217599
P11142	HSPA8	14311.4	16161.8	16780.9	19029.8	19103.7	19028.7	17425.7	16136.9	14200.5	0.274622	0.0112503	0.015457	0.893988
P35367	HRH1	7.3	6.7	8.9	8.4	7.6	11.7	9.2	7.6	6.7	0.274538	0.32172	0.0373132	0.848651
Q8NEZ2	VPS37A	109.7	132.1	140.5	156.6	160.5	145.3	147.7	160.1	156.3	0.274436	0.0599041	0.27973	0.0511093
Q9NR50	EIF2B3	715.8	883.4	856.1	973.7	982.3	1013.6	922.9	955.1	855.6	0.274369	0.0324195	0.154903	0.194709
O95817	BAG3	729.2	863.6	849.7	1031.4	917.1	1004.7	972.2	1012.2	891.4	0.273921	0.0361691	0.235605	0.0599758
Q9NYL2	ZAK; MAP3K20	102.4	131.4	126.9	145.6	145.1	145.4	138.8	140.6	119.8	0.27386	0.0493683	0.146312	0.315798
Q9BT78	COPS4	1238.8	1524.5	1528	1709.1	1746.9	1731.7	1759.5	1655.1	1471.8	0.27368	0.0362913	0.187357	0.194691
P55036	PSMD4	618	723.4	747.9	905.3	783.4	837	838.7	831.7	641.5	0.273664	0.0522619	0.146059	0.383629
P51812	RPS6KA3	661.3	790.6	877.9	912.8	1018.4	885	1009.1	873.9	986	0.273544	0.0963783	0.300342	0.0759705
Q9H1Y0	ATG5	89.8	120.4	139.7	156.4	130.9	135.6	127.8	131.5	106.9	0.273374	0.214428	0.0656891	0.757364
Q13618	CUL3	1100.8	1478.4	1376.1	1643.6	1545	1591.2	1495.5	1537.9	1347.1	0.273163	0.0773878	0.147308	0.32601
Q9NUU7	DDX19A	909.8	1160.7	1122.5	1305	1309.5	1243.6	1208.2	1168.5	1143.4	0.272978	0.0518693	0.140704	0.24605
Q9UIV1	CNOT7	54.8	76.4	71.5	81.1	80.5	83.3	72.6	79.1	69.6	0.272847	0.0998184	0.126657	0.432655
P53618	COPB1	2464.4	2921.3	2716.9	3327.3	3148.9	3312.9	2988.7	3067.3	2986	0.272791	0.0174813	0.158257	0.0808778
O60664	PLIN3	1352.9	1572.3	1453.8	1873.2	1691	1726.1	1676.6	1746.3	1592	0.272748	0.0228345	0.195619	0.0522186
P19256	CD58	24.1	20.7	25.4	29.6	26.3	28.9	24	29.1	20.9	0.272593	0.0476633	0.0760542	0.6713
Q6BEB4	SP5	18	26.4	19.6	32.7	22	22.6	23.3	28.1	27.7	0.272397	0.362974	0.305606	0.168612
Q13596	SNX1	1341.3	1673.8	1749.5	2006.3	1936.4	1811.5	1882.8	1888.1	1595.1	0.27226	0.074729	0.171492	0.274332
P43378	PTPN9	73.8	95.5	96.7	99.6	106.4	115.2	105.8	103.9	111	0.272046	0.102042	0.269798	0.0779759
Q8N4P2	TTC30B	12.2	14.7	13.6	14	17.4	17.5	18.2	18.5	14.6	0.271913	0.108396	0.341037	0.0676154
Q9Y446	PKP3	43.2	45.1	47.2	51.6	52	60	43.9	44.5	51.4	0.27188	0.0343776	0.0450715	0.619748
P54136	RARS	3104.6	3910.4	3757.8	4391.3	4244.1	4369.3	4071.5	4060	3553.5	0.27164	0.0415547	0.117264	0.368685
Q86UA6		41	66.5	54.8	68.4	63.4	64	76.1	73	60.5	0.270718	0.212538	0.368976	0.146876
P63241	EIF5A	2737.2	3206.8	3059.9	3396	3739.1	3726.9	3950.8	3842.3	3791.1	0.270668	0.0255929	0.363536	0.00420025
O75575	CRCP	8.2	7.5	9.5	13.4	7.7	9.3	9.7	7.3	7.9	0.270648	0.389066	-0.017278	0.919476
Q9BQG2	NUDT12	167.5	198.6	185.7	235.3	207.7	222.6	205	189.5	171.7	0.27051	0.0345061	0.0371663	0.734314
Q9H0C8	ILKAP	335.3	493.9	473.4	559.6	532.7	478.6	502.4	493.2	458.7	0.270197	0.180544	0.158931	0.382156
P25685	DNAJB1	1617	1889.5	1852.2	2121.4	2179.9	2161	1939.7	1943.8	1941.7	0.270165	0.0133997	0.120425	0.142409
Q86VX9		32.8	37.6	30.7	39.7	39	43.2	33.8	39	32.3	0.269915	0.0457133	0.0559797	0.667397
P48444	ARCN1	2508.8	2998.6	3159.6	3378.8	3634	3437	3438.2	3239.8	2904.7	0.269871	0.0476001	0.144899	0.289275
Q8IY33	MICALL2	170.9	211.7	223.2	249.6	243.3	237.5	216.1	210.2	169.3	0.269845	0.0628893	-0.0244978	0.88277
P36404	ARL2	504.3	617	622.7	757.3	680	665.2	703.2	688.9	670.2	0.269706	0.0674214	0.241854	0.0557291
Q7Z6Z7	HUWE1	2814.2	3557.4	3336.8	3970.1	3854.3	3879.1	3895.5	3698.9	3302.1	0.269635	0.0407372	0.166559	0.231664
P84157	MXRA7	165.9	109	109.6	167	113.7	182.8	194.6	113.1	118.3	0.269586	0.40265	0.14787	0.691412
Q9NQB0	TCF7L2	80	99.2	110.5	125	118.3	105.9	140.6	125.3	109.8	0.269494	0.132321	0.375021	0.084939
P42338	PIK3CB	39.3	48.4	46.2	51.8	53.4	56.2	61	51.5	59.8	0.269485	0.0388771	0.363767	0.0342723
Q96BH1	RNF25	52.4	75.2	65.8	67.7	82.1	83.3	82.5	71.9	61.7	0.269361	0.186064	0.160111	0.444737
Q9NPF0	CD320	91.7	54.1	72.6	96.1	80.6	86.5	42.8	49.9	86.1	0.269187	0.272879	-0.288626	0.486814
O95260	ATE1	206.3	264.6	260	279.2	306.4	295.2	311.2	305.7	313.8	0.26914	0.0696776	0.348642	0.0242252
P78371	CCT2	4395.4	5089.5	4737.2	5659.2	5645	5834.7	5244	5132.3	5245.5	0.26914	0.00972069	0.135426	0.0839738
Q53RD9	FBLN7	14.1	10.6	18.7	17.1	16.1	19.1	14.2	17.7	16.8	0.269116	0.301987	0.166227	0.529524
Q7L273	KCTD9	64.7	77.5	85.1	88.8	92.3	92.8	91	92	75.9	0.269052	0.0630933	0.187797	0.253749
Q9UHV9	PFDN2	406.8	472.7	464.8	576.8	514.6	528.5	589.6	501.8	513.5	0.26905	0.0306473	0.255628	0.0654297
Q9Y3A5	SBDS	1176.7	1545	1620.2	1755.4	1829.2	1645.8	2008	1974.3	1855.2	0.268595	0.114222	0.427024	0.0261423
Q13432	UNC119	17.5	17.3	18	23.5	21.2	18.9	22.4	24.4	22.4	0.268489	0.0553247	0.390234	0.00143835
Q9H5N1	RABEP2	86.7	95	89.8	113.1	103.7	110.2	98	94.4	88.2	0.268338	0.00739068	0.0475628	0.463826
Q5VSL9	STRIP1	175.1	205.9	191.8	220.2	233.7	235.9	179.7	188.7	202.7	0.268147	0.0185123	-0.00428811	0.961857
P63010	AP2B1	899.7	1119.5	1080.1	1266.5	1247.3	1218.5	1021	1114.2	928.3	0.268123	0.037873	-0.0167616	0.896775
Q16831	UPP1	839.9	1213.6	1171.9	1222.6	1341	1320.3	1388.2	1485.7	1316.7	0.268028	0.150755	0.377679	0.065773
P49770	EIF2B2	498.7	609.7	646.8	705.5	722.3	685.4	732.6	695.9	635.3	0.267794	0.0595294	0.233668	0.123032
Q9Y6D5	ARFGEF2	441.9	541.1	564.9	651	628.4	584.2	609.1	632.1	574	0.26778	0.0683593	0.229816	0.0970597
P55786	NPEPPS	2453	2964.2	3146.4	3138.4	3818.5	3351	4206.2	3427.6	3685	0.267461	0.114399	0.402432	0.0410838
P11586	MTHFD1	3735.7	4539.9	4448	5083.4	5144.4	5086.8	5026.4	4612.3	4599	0.267401	0.027577	0.162209	0.157099
Q9Y6E0	STK24	325	370.3	379.7	407.9	459.4	426.3	418.4	387.6	396.3	0.267055	0.0322877	0.16146	0.0917848
P29317	EPHA2	865.4	745.4	737.2	939.3	953	932.9	497.4	512.4	691.4	0.266921	0.0190987	-0.46488	0.0449673
P26641	EEF1G	5223.8	6244.9	6058.6	6988.1	6990.5	7110.8	6538	6297.7	5934.1	0.266914	0.0199324	0.0988095	0.313697
Q8N5C7	DTWD1	33.4	34.3	41.1	42.8	46.3	41.8	48.9	38.9	50.5	0.266787	0.0574021	0.346123	0.0875364
Q9BWT6	MND1	19.9	38.6	20.3	24.8	32.3	37.7	25	35.8	23.3	0.266691	0.500717	0.0939102	0.820793
Q16644	MAPKAPK3	32.5	32.8	33.3	34.9	44.9	38.8	38.4	36.8	41.5	0.266444	0.0844446	0.243145	0.0125265
Q08AF3	SLFN5	611	699.7	671.2	799.4	773	811.4	585.1	680.9	606.7	0.266379	0.00930326	-0.0817644	0.404076
Q9NR09	BIRC6	830.6	947.6	979.1	1158.4	1084.3	1073.3	1031.7	1003.8	860.6	0.266188	0.023837	0.0708552	0.542791
Q96K37	SLC35E1	20.8	24.6	23.2	32.7	25.3	24.5	19.2	24.4	14.3	0.266186	0.177681	-0.244645	0.316743
Q9Y625	GPC6	264.7	216.3	244.7	287.6	282.5	302.5	247.4	259.8	277.4	0.265947	0.0326911	0.112584	0.300401
O00189	AP4M1	122.5	154.9	147.6	172.6	155.7	182.7	171.9	159.2	156.8	0.26586	0.0849435	0.199123	0.126066
Q9H425	C1orf198	54.6	53.2	45.4	64.2	61.3	58.7	48.4	44.8	43.8	0.265857	0.0342872	-0.16124	0.165202
Q9P2J5	LARS	3562.6	3982.9	4269.5	4649.6	4829.6	4723.4	4821.8	4505.1	4492	0.265535	0.0198218	0.226023	0.0449772
Q13395	TARBP1	57	52.1	48.9	63.4	62.3	64.2	67.6	61.2	64.8	0.265315	0.0117283	0.293154	0.0166748
Q14558	PRPSAP1	684.3	811.4	767.4	927.2	880.8	911.8	828.7	814.3	824.5	0.2652	0.018521	0.12475	0.14347
Q14204	DYNC1H1	13232.5	15586.8	15496.8	18040.1	17640	17577.6	17786	16730.3	15980.3	0.265159	0.0190531	0.188355	0.0914346
Q9UBT2	UBA2	1179.7	1536.2	1435.5	1776.1	1650.6	1561.9	1676.7	1622.6	1487.1	0.265037	0.0857764	0.205343	0.152948
P15104	GLUL	23.7	39.8	36.2	44.6	34.7	40.5	47.2	44.4	43.7	0.264962	0.302141	0.440496	0.0763228
Q9HAU5	UPF2	374.8	445.6	454.4	518.6	493.3	519.9	514.4	510.8	483.7	0.264957	0.0324167	0.243226	0.0445283
Q8WY54		25.8	30.2	23.4	33.3	34.9	27.2	31.6	25.3	31.6	0.26485	0.158071	0.156538	0.353705
O95433	AHSA1	393.6	519	461.7	569.2	536.9	544.7	541.4	521.4	498.6	0.264468	0.0699965	0.184143	0.178736
Q969V6	MKL1	9.4	11.3	15.1	15.7	12.9	14.4	13.2	16.9	20.5	0.264377	0.266629	0.499178	0.140845
Q5VZK9	LRRC16A; CARMIL1	299.5	370.8	343.1	414.5	422.6	380.1	364.3	359.3	391.3	0.264363	0.050205	0.137711	0.215405
Q4U2R6	MRPL51	120.4	136.9	126.4	158.3	152.5	150	151.7	154.3	157.1	0.264162	0.00898137	0.271345	0.00641576
P0CG08	GPR89A; GPR89B	166.4	176.7	132.2	113.2	264.5	193.1	142.6	174.7	147.4	0.264147	0.524621	-0.0325388	0.843311
Q8N2W9	PIAS4	10.8	5.7	11.9	14.2	9.8	10.1	9.4	14.7	12.7	0.263881	0.469318	0.373815	0.318017
Q9H0R4	HDHD2	295.5	381.4	373.1	431.2	432.3	397.2	447.2	410	358.5	0.263836	0.0771422	0.211398	0.21522
P60228	EIF3E	1559.8	1914	1832.7	2214.8	2039.7	2116.2	2005.7	2031.6	1928	0.263691	0.0402014	0.168834	0.12036
Q9NZN3	EHD3	292.5	368.2	350.9	411.8	394.3	408.3	419.1	396.3	427.5	0.263605	0.0452619	0.297071	0.0355866
O60331	PIP5K1C	11.9	16.5	17	13.6	16.7	24.2	17.8	18.1	19.5	0.263564	0.439883	0.287194	0.122337
Q9Y2Y0	ARL2BP	26.8	38	29	39.2	32.6	40.8	40.4	37.4	31.9	0.263547	0.214082	0.225904	0.27892
O60573	EIF4E2	170.5	190.2	196.2	220.9	221.8	225.8	216	222.5	208.3	0.263509	0.00927649	0.215901	0.0269566
P50542	PEX5	29.4	30.1	44.3	37.9	44.6	42.1	52.8	43.3	41.5	0.263498	0.255816	0.406674	0.133024
Q9H9E3	COG4	216	281.1	264.9	301.6	303	310	262.8	272.1	233.7	0.26335	0.0615229	0.012442	0.927549
P58335	ANTXR2	13.7	7.4	11.4	14.8	12.2	12	8.3	8.2	17	0.263034	0.350087	0.0437214	0.927656
Q9Y496	KIF3A	141.7	171.9	182.7	212.7	191.1	191.7	190.3	193	195.1	0.262889	0.0800351	0.220855	0.0909837
Q8WU10	PYROXD1	46.8	62.3	55.6	70.6	68.8	58.2	74.3	66.1	62.9	0.262742	0.137852	0.30377	0.0841879
Q4G0A6	FAM188B; MINDY4	29.3	40.2	37.2	40.9	48.1	39	39.5	35.3	47.5	0.262584	0.171841	0.196864	0.342655
Q13077	TRAF1	45.6	48.5	49.3	58.3	47.6	66.1	63.8	74.4	69.6	0.262364	0.156833	0.535151	0.00276702
Q9H6T3	RPAP3	1504.9	1862	1812.7	2025.5	2096.6	2089.6	1993.5	1857.8	1786.9	0.262147	0.0392408	0.122394	0.295431
P00390	GSR	1285.8	1482.1	1511.3	1776.5	1698.2	1657.1	1647.2	1617	1535.1	0.262124	0.0228014	0.165483	0.0912733
P27708	CAD	4738.3	5422	5559.8	6349	6248.5	6246.8	6034.6	5530.2	5356.4	0.261518	0.0152959	0.106221	0.285957
Q9C035	TRIM5	45.6	46.4	44.4	51	65	47.5	65.6	55.4	61.2	0.261447	0.168307	0.417679	0.00712349
Q14185	DOCK1	818.9	980.1	944.7	1129.2	1112.9	1046.4	1125.1	1071.9	1008.6	0.261307	0.0300167	0.224472	0.0605061
O14561	NDUFAB1	122.4	137.2	169.2	187	170.2	156.7	277.1	197.2	140.9	0.261183	0.157899	0.520751	0.211873
O15357	INPPL1	727.2	892.8	901.4	998.5	1026.6	996.6	1014.1	948.3	874.6	0.261135	0.0441306	0.170141	0.204921
Q93008	USP9X	1576.4	1981.6	1993.1	2167.6	2228.5	2256.4	2282.4	2175.7	2116.3	0.261123	0.0580884	0.244086	0.0788429
Q9Y485	DMXL1	262.2	311.2	307.6	380.3	336.1	339.4	345.4	364.5	384	0.261123	0.0516601	0.312267	0.0212866
Q00688	FKBP3	1185.2	1514.9	1567.2	1638.2	1807.9	1667.6	1860.2	1661	1577.1	0.261044	0.096741	0.256693	0.130852
Q8WX93	PALLD	372.8	411.8	443	486.4	509.6	474.9	434.8	426	401.9	0.260859	0.0234074	0.0406714	0.631433
Q96KN1	FAM84B	257.2	284.7	314.4	337.8	351.2	337	381.2	369.7	309.3	0.260843	0.0299607	0.308148	0.070496
Q53LP3	SOWAHC	104.3	135.4	120.1	147.4	133.3	150.4	140	136.1	140.1	0.260827	0.0845299	0.210082	0.107012
Q9H0F7	ARL6	75.2	86.7	99	102.5	106.6	103.5	120	114.2	106	0.260821	0.069069	0.382886	0.0296111
Q9H0E2	TOLLIP	222.3	258.3	240.8	292.8	287.1	284.4	278	261	255	0.260733	0.0111759	0.13834	0.124258
Q9NUY8	TBC1D23	316	398	405.1	452.2	446.2	442.3	448.8	435.6	435	0.260647	0.0619375	0.237543	0.0823162
Q01658	DR1	179.8	209.2	171.8	227.2	211.3	233.3	251.4	247.6	189.7	0.260545	0.0478824	0.296389	0.137084
Q14152	EIF3A	5564.1	6791.5	6396	7862.2	7260.7	7339.4	6893.4	6742.7	6448.8	0.260492	0.0387181	0.0990976	0.312121
O43707	ACTN4	6654.8	8036.5	8055.2	9036.2	9184.6	9024.6	9122.5	8088.7	7866.3	0.260368	0.0324593	0.140749	0.267707
P08648	ITGA5	704.9	571.3	602.2	736	750.7	763.2	481.4	565	701.9	0.260357	0.0395452	-0.103552	0.598336
Q9UDT6	CLIP2	415	494.6	503.9	586.6	564.2	542.1	536.7	531.2	528.8	0.260225	0.0397671	0.175821	0.097192
P50995	ANXA11	1002	1219.6	1266.2	1394.3	1438.5	1344.3	1374.8	1505.1	1568.6	0.260184	0.0554292	0.351002	0.0322421
Q9Y4H2	IRS2	253.3	267.5	285.4	319.2	321.1	325.2	342.8	370	383.3	0.260138	0.0049391	0.44317	0.003069
P49247	LOC101060545; RPIA	68.5	91.8	94.8	105.4	96.9	103.2	103.1	102.9	94	0.260109	0.125455	0.2339	0.165582
P28066	PSMA5	1036	1153.1	1115	1360.4	1263.5	1332.9	1302.5	1260.3	1063.2	0.260077	0.00839818	0.134122	0.257913
Q4G0X4	KCTD21	42.8	42.7	52	48.1	57.4	59.1	48.7	46.1	48.2	0.259533	0.12126	0.0565835	0.595673
P21283	ATP6V1C1	913.6	1094.2	1034.2	1242.9	1209.6	1188.8	1238.7	1255	1195.7	0.259433	0.0226287	0.278366	0.0182172
P54619	PRKAG1	660.1	769.1	773.5	868	870.6	897.8	850.7	868.8	841.6	0.259296	0.0195155	0.217491	0.0345532
Q96RS6	NUDCD1	808.7	1016.3	1052.6	1199.2	1147.4	1097.1	1200.3	1172.3	1048.8	0.259093	0.0815355	0.249721	0.111643
Q96HQ2	CDKN2AIPNL	41.8	37.6	40.6	50.7	36.9	56	53	47.1	47.6	0.259021	0.248421	0.299635	0.0151294
Q9H1I8	ASCC2	86.8	118	114.7	123.7	129.6	129	127.6	114.8	99	0.258889	0.106218	0.0956471	0.601634
Q86VX2	COMMD7	79.8	78.4	81.5	85.7	102	99.1	115.5	113.4	92.6	0.258815	0.0369809	0.423589	0.0207797
Q9H939	PSTPIP2	8.8	13.5	10.3	8.6	15.8	14.6	12.7	13.6	9.7	0.258602	0.461704	0.143125	0.567145
P46108	CRK	325.8	401.1	412.1	411.9	476.3	474.4	519.7	460.6	465.2	0.258594	0.0961438	0.343801	0.0367008
P07384	CAPN1	1574.4	1788.1	1778	1989.1	2100.4	2059.9	1889.6	1827.1	1671.2	0.258537	0.0119032	0.0678144	0.43522
O43150	ASAP2	329	442.7	412.6	490.2	470.2	456	464.9	498.7	456.1	0.258194	0.094353	0.261552	0.0973992
Q8N1G4	LRRC47	895.6	1045.8	1074.5	1142.6	1252.7	1211.2	1275.7	1153.4	1181.5	0.258011	0.0372332	0.25965	0.041009
O14929	HAT1	520.2	683.2	654.1	754.2	753.5	712.3	772.1	742.5	656.7	0.257197	0.0810742	0.225197	0.16135
O60784	TOM1	109.3	131.2	124.9	154.5	140.3	141.7	140.3	136.6	132.3	0.256505	0.0402956	0.16333	0.10207
O15372	EIF3H	964.7	1205.4	1205.4	1324.7	1349	1358.2	1354.2	1255.3	1170	0.256359	0.0537516	0.163094	0.234464
Q14203	DCTN1	2453.1	2883.2	2876	3303.3	3335.6	3170	3319.3	2965.4	2836.3	0.256305	0.0243226	0.151406	0.209277
Q96I15	SCLY	59.9	81.4	77	81.1	92.4	87.2	89.7	107.4	91.7	0.256078	0.125916	0.403759	0.0526657
P49915	GMPS	2038.1	2607.9	2559.6	2877.5	2929.4	2797.8	2956.9	2803.1	2697.6	0.256006	0.0666153	0.23113	0.10194
P17275	JUNB	165.8	167.8	180.2	204.1	193.1	216.3	189	191.9	184.8	0.255856	0.0146547	0.13883	0.0250584
P04424	ASL	229.8	286.4	282.8	346.3	320.5	287.1	303.1	318.9	291.6	0.255643	0.108487	0.193367	0.127814
P29692	EEF1D	2002.2	2410.8	2302.4	2690.4	2652.9	2673.7	2401.9	2400.6	2153.8	0.255589	0.0240926	0.0508468	0.614948
O75792	RNASEH2A	121.3	154.5	141.6	158.1	168.8	171.4	164.4	171.1	174.5	0.255584	0.0618545	0.289067	0.0378948
Q9H6Z4	RANBP3	548.5	633.9	675.9	783.3	759.9	674.9	757.3	677.9	640.2	0.255341	0.0740571	0.159406	0.228535
Q9UHR6	ZNHIT2	80	80.8	89.8	97.2	104.2	97.7	95.1	92.8	85.5	0.255241	0.0139119	0.125627	0.149817
[truncated: 5,051 more rows]
